# Supplementary material for: Microarray and cDNA sequence analysis of transcription during nerve-dependent limb regeneration
Source: BMC Biol. 2009 Jan 13;7:1. doi: 10.1186/1741-7007-7-1 (PMC2630914; doi:10.1186/1741-7007-7-1)
Supplement: Additional file 1 — 371 unique probe sets upregulated from baseline (D0). The data show all the significant genes identified as upregulated from baseline. The blank cells represent insignificant results at particular time points. Gene functions were hand-annotated using gene ontology terminology, NCBI Entrez Gene descriptions, and Pubmed searches. [file 1741-7007-7-1-S1.xls]

## Sheet: Sheet1
Additional file 1. 371 unique probe sets upregulated from baseline
Probe ID	Best Hit	Gene	NR5/C	NR14/C	DL5/C	DL14/C	function
SRV_01767_at	NP_003177	TAGLN	2.68642	3.56797	2.24823	4.16389	actin-binding
SRV_02161_a_at	NP_958434	CNN2	2.07359				actin-binding
SRV_02274_at	NP_001020330	CD74				2.0357	antigen presentation
SRV_00043_s_at	NP_002115	HLA-DRB5				1.81152	antigen presentation
SRV_00060_x_at	NP_001522	MR1				1.54994	antigen presentation
SRV_01323_a_at	NP_002124	HMOX1	10.0527	5.13057	18.2447	8.5306	antioxidant
SRV_00444_a_at	NP_000572	GPX1	1.66812		1.50873		antioxidant
SRV_04421_at	NP_065129	BCL2L10	1.60478		1.66992	1.62864	apoptosis
SRV_03517_a_at	NP_055165	TNFAIP8	1.56846		1.64507	1.58517	apoptosis
SRV_00155_a_at	NP_000120	F13A1		1.73055	1.62737		blood coagulation
SRV_03100_a_at	NP_001734	CALM2	1.98822		1.92965		calcium signaling
SRV_01345_at	NP_002215	ITPR3	1.57971		1.57529	1.6928	calcium signaling
SRV_04309_at	NP_938018	SLC37A2	2.77323	1.79064	3.23182	3.90178	carbohydrate transport
SRV_01466_at	NP_001005340	GPNMB	2.66853	5.06936	3.4924	7.20677	cell adhesion
SRV_01188_at	NP_004351	CDH1				1.52353	cell adhesion
SRV_02420_at	NP_005021	PLK1	1.59299	1.80759			cell cycle
SRV_11232_at	NP_001750	CCND2		1.68039		1.59288	cell cycle
SRV_00812_a_at	NP_001041660	RCC1		1.61088			cell cycle
SRV_01448_a_at	NP_002473	NASP		1.56569			cell cycle
SRV_00806_a_at	NP_001246	CDC20		1.53807			cell cycle
SRV_05464_at	NP_689511	NASP		1.52178			cell cycle
SRV_04877_a_at	NP_114172	CCNB1		1.51912			cell cycle
SRV_03002_a_at	NP_006613	PLK2				1.85511	cell cycle
SRV_03086_at	NP_006826	CCNI				1.55939	cell cycle
SRV_03766_at	NP_056529	G0S2	1.60051		1.78482		cell cycle G1 progression
SRV_07007_a_at	NP_000066	CDK4	1.51985	1.56768			cell cycle G1 progression
SRV_01467_a_at	NP_001005340	GPNMB	2.9871	5.11272	3.9429	7.0757	cell growth
SRV_01313_a_at	NP_002078	GRN	1.63814		2.1729	2.46911	cell growth
SRV_00338_x_at	NP_000413	KRT17	6.01184	2.72567	4.87753		cytoskeleton
SRV_04964_a_at	NP_115914	TUBB6	3.73492		2.70125	1.60401	cytoskeleton
SRV_00336_a_at	NP_000413	KRT17	2.94424	2.02613	2.63163		cytoskeleton
SRV_02760_x_at	NP_006000	TUBA3		2.68277	1.54788	1.61922	cytoskeleton
SRV_02522_a_at	NP_036355	MYO1B		1.51465			cytoskeleton
SRV_01791_at	NP_003244	TIAM1				1.54052	cytoskeleton regulation
SRV_05541_at	NP_003508	HIST2H2AC		3.11764			DNA packaging
SRV_01888_s_at	NP_003508	HIST2H2AC		1.54841			DNA packaging
SRV_05174_a_at	NP_542432	TREX2	2.28621		2.80437	1.87823	DNA repair
SRV_05165_a_at	NP_542380	APEX1		1.69645			DNA repair
SRV_00706_a_at	NP_001025	RRM2		1.54557			DNA synthesis
SRV_00703_a_at	NP_001024	RRM1		1.51791			DNA synthesis
SRV_02821_at	NP_006160	NNMT		1.60583			drug metabolism
SRV_03142_at	NP_008977	EMILIN1	3.1853	3.74756	2.9487	3.29895	ECM component
SRV_00147_at	NP_000085	COL7A1	2.55493		2.25756	1.98279	ECM component
SRV_05162_a_at	NP_542376	COL12A1	2.32291	2.08044	2.0454	2.78363	ECM component
SRV_10559_at	NP_000081	COL3A1	2.28095		2.32562	1.87444	ECM component
SRV_03349_at	NP_004377	CSPG3	1.73426		2.41581	2.63233	ECM component
SRV_02948_a_at	NP_006477	FBLN1		3.67602		2.30241	ECM component
SRV_01283_a_at	NP_997647	FN1			3.43127	4.13455	ECM component
SRV_01423_a_at	NP_002412	MMP1	26.6503	2.9375	37.9149	11.4055	ECM remodelling
SRV_01428_x_at	NP_002416	MMP3/10a	22.8606	2.87129	30.9616		ECM remodelling
SRV_01430_at	NP_002418	MMP13	22.5417	9.04404	34.0888	24.9746	ECM remodelling
SRV_01425_at	NP_002418	MMP13	19.6382	3.09651	23.46	2.60073	ECM remodelling
SRV_11420_at	NP_071405	MMP1c	16.7098		23.3217	4.51505	ECM remodelling
SRV_02399_a_at	NP_004985	MMP9	15.2153	3.51494	23.0469	15.6863	ECM remodelling
SRV_11423_at	NP_002418	MMP13	6.78841		8.47872	2.19617	ECM remodelling
SRV_11417_a_at	NP_002412	MMP1	6.4245		8.47724		ECM remodelling
SRV_12016_at	NP_004521	MMP2		1.71307		2.48504	ECM remodelling
SRV_02241_at	NP_004521	MMP2		1.66149		2.34357	ECM remodelling
SRV_10485_at	NP_004521	MMP2				2.11441	ECM remodelling
SRV_01688_s_at	NP_002989	SDC2	1.58596		1.5942		ECM-receptor interaction
SRV_05599_at	XP_942004	FLJ14712		2.21744			EGF-like domains
SRV_01196_s_at	NP_001814	CKB	1.73239		1.96383	2.3101	energy homeostasis
SRV_04693_a_at	NP_077739	DSC1	2.22128	1.58845	1.97426		epithelial cell/ desmosomes
SRV_01944_at	NP_003681	PRKRA		1.67411			gene silencing
SRV_11340_at	NP_001028228	GLUL	2.92106		3.02709	2.43014	glutamate synthesis
SRV_11341_at	NP_001028228	GLUL	2.4816	2.27063	2.71633	2.6493	glutamine synthesis
SRV_01307_a_at	NP_001028228	GLUL	2.32908	2.12369	2.52757	2.40731	glutamine synthesis
SRV_09706_at	NP_001028228	GLUL	2.12655	2.09035	2.41679	2.4278	glutamine synthesis
SRV_07086_at	NP_001012333	MDK	2.93529	5.68022	3.43205	9.14325	growth factor
SRV_00453_a_at	NP_000651	TGFB1	2.39523		2.31984	1.92817	growth factor
SRV_05170_s_at	NP_542389	ACY3	2.24312		2.26475		hydrolase
SRV_05456_a_at	NP_741994	USP2	1.53321		2.00632	1.84893	hydrolase
SRV_02149_at	NP_149131	CALD1	2.09076	2.01122	1.74429		inhibition of muscle contraction
SRV_11663_a_at	NP_003245	TIMP1	9.28719	3.18529	9.89072	5.26796	inhibitor of MMPs
SRV_00389_a_at	NP_000413	KRT17	7.35208	3.27013	7.89692	3.32217	intermediate filament
SRV_00344_at	NP_000415	KRT4	1.77433	1.6515	1.70059		intermediate filament
SRV_04575_a_at	NP_068815	OPTN				1.573	intracellular transport
SRV_02759_at	NP_001095890	ZA20D2	2.06347		2.36558	1.69913	ion binding
SRV_04524_at	NP_067017	SLC30A1	1.50386		1.68948	1.60083	ion transport
SRV_05598_at	NP_872334	C1QL2		1.58155		2.10857	ion transport
SRV_00713_a_at	NP_001053	TCN1	3.50416		5.24186		ion transport/neutrophils
SRV_02456_at	NP_001053	TCN1	3.2632		4.62535		ion transport/neutrophils
SRV_01350_at	NP_002218	JAK1	1.9919		2.38967	2.17011	jak/stat signaling
SRV_03003_a_at	NP_006614	PHGDH		1.55112			l-serine synthesis
SRV_00744_a_at	NP_001113	ADFP	3.37707	2.19998	5.16078	6.67072	lipid metabolism
SRV_09231_at	NP_001113	ADFP	2.72181	1.95015	3.77285	4.82338	lipid metabolism
SRV_04888_a_at	NP_114436	B3GNT5	2.02069		1.85696		lipid metabolism
SRV_00159_a_at	NP_000125	FABP2		1.67764			lipid metabolism/ cell growth
SRV_00328_at	NP_000387	CTSK	7.02872	4.8578	8.07074	19.3517	lysosome
SRV_00327_a_at	NP_000387	CTSK	3.72303	2.93894	4.73016	8.23131	lysosome
SRV_00326_a_at	NP_000387	CTSK	3.19246	2.843	3.77604	6.47388	lysosome
SRV_02600_a_at	NP_001008530	LGMN	2.15664	1.80077	2.81469	3.66284	lysosome
SRV_05534_at	NP_796377	RAB7B	1.91479		1.98917	1.83107	lysosome
SRV_02353_a_at	NP_004853	LITAF	1.87728		2.29383	1.75243	lysosome
SRV_01134_at	NP_001684	ATP6V1B2	1.83161		2.24051	1.95807	lysosome
SRV_02294_at	NP_004682	ATP6V0D1	1.73059		2.33321	2.73267	lysosome
SRV_14287_a_at	NP_666023	CTSL	1.66057		2.22637	2.0342	lysosome
SRV_02601_at	NP_001008530	LGMN	1.65814	1.57658	2.09333	2.43742	lysosome
SRV_05336_a_at	NP_001903	CTSL			1.74618	1.68868	lysosome
SRV_00294_s_at	NP_000299	PPGB			1.67341	2.1172	lysosome
SRV_01135_a_at	NP_001685	ATP6V0C			1.61694		lysosome
SRV_01242_a_at	NP_001900	CTSD			1.61657	2.25433	lysosome
SRV_01559_a_at	NP_002769	PSAP			1.58022	1.61116	lysosome
SRV_00355_at	NP_000425	NEU1			1.57047	1.87196	lysosome
SRV_02141_at	NP_004306	ASAH1			1.55642	2.15432	lysosome
SRV_09661_at	NP_001805	CTSC			1.52276	1.98938	lysosome
SRV_01558_at	NP_001035931	PSAP				2.71228	lysosome
SRV_00334_a_at	NP_001073279	GLB1				1.64274	lysosome
SRV_10701_at	NP_000387	CTSK				1.57919	lysosome
SRV_02197_a_at	NP_004410	DUSP5	5.76452	1.66592	5.25511	1.67059	MAPK signaling
SRV_01550_at	NP_002739	MAPK6	2.64589	1.94802	2.14518		MAPK signaling
SRV_02196_a_at	NP_004408	DUSP1	2.60565		2.88471	1.53116	MAPK signaling
SRV_00954_at	NP_001447	FLNA	1.56774				MAPK signaling
SRV_00309_at	NP_000350	TGM1	3.39679				metabolism
SRV_01737_a_at	NP_003106	UAP1	1.82676				metabolism
SRV_02735_at	NP_005948	MTHFR	1.65962		1.59328		metabolism
SRV_00332_a_at	NP_001035810	G6PD	1.56462		1.72087		metabolism
SRV_13632_at	NP_066289	UBC	1.5458				metabolism
SRV_01683_a_at	NP_002961	SAT	1.52644		1.70929	1.53779	metabolism
SRV_10897_a_at	NP_000763	CYP2C18		1.73478			metabolism
SRV_14107_a_at	NP_446464	ASS		1.63047		1.80185	metabolism
SRV_03193_at	NP_009151	CA5B		1.58227			metabolism
SRV_05097_at	NP_446464	ASS		1.54045		1.58214	metabolism
SRV_04836_a_at	NP_112569	AGXT2L1			2.05188		metabolism
SRV_01735_a_at	NP_997192	UAP1L1				2.00176	metabolism
SRV_01736_at	NP_003106	UAP1				1.94111	metabolism
SRV_05528_at	NP_787103	ZADH2				1.88946	metabolism
SRV_02592_a_at	NP_005567	LOXL1				1.86781	metabolism
SRV_04597_at	NP_071411	RBKS				1.50803	metabolism
SRV_00441_at	NP_000569	SLC11A1	1.5613		1.99681	2.07206	metal transport
SRV_05045_at	NP_149130	CALD1	1.91744	1.85736	1.6728		muscle contraction inhibition
SRV_11642_at	NP_001001522	TAGLN	2.6309	3.62608	2.21935	4.4968	muscle development
SRV_07838_a_at	NP_055437	LOH11CR2A				1.58321	negative cell cycle regulation
SRV_01275_at	NP_001987	FBLN1		4.03408	1.52586	2.79685	platlet adhesion
SRV_05457_a_at	NP_741994	USP2			1.58992	1.62744	protein breakdown
SRV_10156_s_at	NP_071436	C10ORF54	2.28274		3.28534	2.54118	receptor
SRV_01351_at	NP_002220	JUNB	4.60147	2.34774	4.73941	3.45809	response to stress
SRV_07036_at	NP_000567	IL1B	1.70465		1.53352		response to stress
SRV_07726_a_at	NP_001034485	MPEG1			1.76993	2.26664	response to stress
SRV_01617_a_at	NP_002843	PTX3	4.29555		3.78097		response to stress
SRV_10702_at	NP_000388	CYBB	2.83598	1.73037	4.10903	2.46382	response to stress
SRV_02724_at	NP_005902	MAT2A	2.60341	1.78106	1.59876		response to stress
SRV_12417_at	NP_006087	NDRG1	2.57118				response to stress
SRV_00330_at	NP_000388	CYBB	2.39067	1.57515	3.45965	2.23439	response to stress
SRV_01177_a_at	NP_001091645	ENTPD1	2.3881		2.22606	1.58362	response to stress
SRV_02002_at	NP_001020366	CES1	2.35523		3.008		response to stress
SRV_01846_at	NP_003352	UMOD	2.27363	2.0025			response to stress
SRV_02965_at	NP_006519	TFPI2	2.21708				response to stress
SRV_03054_at	NP_006761	MARCO	2.00368	1.82903	3.11348	3.00655	response to stress
SRV_01821_at	NP_937758	TYROBP	1.97727		2.45336	2.65123	response to stress
SRV_03023_a_at	NP_006696	GADD45G	1.96419		2.28964	2.00724	response to stress
SRV_00442_at	NP_000569	SLC11A1	1.95319	1.575	2.7609	2.99624	response to stress
SRV_02588_a_at	NP_005558	LGALS3BP	1.91105		2.37319	1.5944	response to stress
SRV_00130_a_at	NP_000032	APOE	1.90185	2.35662	2.49244	4.28211	response to stress
SRV_03221_a_at	NP_060049	DMBT1	1.806		2.49964		response to stress
SRV_02586_at	NP_005558	LGALS3BP	1.78857		2.25088	1.80547	response to stress
SRV_11767_a_at	NP_001020466	IFITM5	1.75162	1.55728	1.63142		response to stress
SRV_02516_at	NP_005338	HSPA5	1.65364				response to stress
AH_at	NP_006588	HSPA8	1.51709	1.67458			response to stress
SRV_01385_at	NP_002293	LECT2			3.92707	7.38433	response to stress
SRV_02442_a_at	NP_005092	G1P2			2.55951		response to stress
SRV_11583_at	NP_002960	MAPK12			2.04004	1.92099	response to stress
SRV_11406_at	NP_002341	LYN			1.73607	1.71874	response to stress
SRV_01294_at	NP_002023	FTH1			1.66966	2.00989	response to stress
SRV_02611_a_at	NP_005618	SGK			1.56649		response to stress
SRV_01840_at	NP_003346	UCP2			1.53338	2.13244	response to stress
SRV_13637_a_at	NP_066362	IFITM3			1.51119		response to stress
SRV_10936_at	NP_000945	PTGDS				4.19208	response to stress
SRV_00078_at	NP_064455	IGLL1				2.43159	response to stress
SRV_01199_a_at	NP_001822	CLU				2.36417	response to stress
SRV_04367_a_at	NP_064455	IGLL1				2.28639	response to stress
SRV_00002_s_at	NP_064455	IGLL1				2.08618	response to stress
SRV_04710_at	NP_078884	NEIL1				1.93215	response to stress
SRV_00648_s_at	NP_006463	TXNIP			1.73595		response to stress
SRV_04387_at	NP_996846	RARRES1	2.90081		3.15727	2.31284	retinoic acid signaling
SRV_05752_at	NP_055405	ERVWE1	1.57173		1.83577	1.73549	retroviral component
SRV_01956_a_at	NP_003721	RNASET2				1.53122	RNA metabolism
SRV_11556_at	NP_002877	RAP2B	2.46647	1.51386	2.44737	1.74765	signal transduction
SRV_11882_s_at	NP_004031	RHOB	2.36057		2.08986		signal transduction
SRV_02051_at	NP_001655	RHOA	2.30006		2.01956		signal transduction
SRV_01818_at	NP_003320	TXN	2.10174		2.15166		signal transduction
SRV_01653_a_at	NP_001005339	RGS10	1.61652		1.76125	1.8027	signal transduction
SRV_05147_a_at	NP_536737	SDCBP2	1.50703				signal transduction
SRV_01633_at	NP_002863	RAC2			1.56269	2.17623	signal transduction
SRV_02050_at	NP_004031	RHOB	2.18018		1.908		signal transduction
SRV_01759_at	NP_001027549	SULT6B1		1.51932			sulphtransferase
SRV_00449_a_at	NP_000618	LTBP1	2.52584	1.77873	2.77981	1.80389	TGF-beta signaling
SRV_00010_at	NP_002440	MSX2	1.97106	5.38732			transcription factor
SRV_01336_a_at	NP_002158	ID3		2.12972			transcription regulation
SRV_01795_at	NP_001027454	TMPO		1.67039			transcription regulation
SRV_08991_at	NP_001027454	TMPO		1.5231			transcription regulation
SRV_02943_at	NP_006463	TXNIP			1.9115		transcription regulation
SRV_02747_at	NP_005988	VPS72				1.50469	transcription regulation
SRV_02310_at	NP_004721	ETF1	1.59292				translation
SRV_04736_at	NP_079105	FLJ22662	9.95742	2.64385	12.0174	8.66502	unknown
SRV_03459_x_at	NP_443189	ACRC	6.13211		9.75359	10.6295	unknown
SRV_05527_at	NP_787080	FLJ36031	3.5357	2.35504	3.52883	1.63972	unknown
SRV_04819_a_at	NP_112200	TMEM49	2.02735	1.70911	2.32608	2.26266	unknown
SRV_05557_at	NP_848640	TMEM52	1.87373	1.70946			unknown
SRV_05054_a_at	NP_852108	BTBD3	1.715		1.67388		unknown
SRV_02874_a_at	NP_006308	BASP1		1.521	1.68593	1.66434	unknown
SRV_03421_a_at	NP_001094782	LR8				1.87735	unknown
SRV_03422_a_at	NP_001094782	LR8				1.79141	unknown
SRV_10068_at	NP_001034864	AIM1L				1.57519	unknown
SRV_03419_at	NP_054739	LR8				1.51819	unknown
SRV_07480_at	NP_005902	MAT2A	1.84718				unknown
SRV_01695_a_at	NP_003004	SFRP2	4.49795		3.2881	3.85072	Wnt signaling
SRV_00075_at	NP_110402	WNT5B	3.12627	2.98187	2.77989	2.50199	Wnt signaling
SRV_04373_at	NP_064515	C8ORF4	1.81988		1.93988		Wnt signaling
SRV_00076_at	NP_003383	WNT5A	1.77074	2.23271			Wnt signaling
SRV_01697_a_at	NP_003003	SFRP1				1.58361	Wnt signaling
SRV_07322_a_at	No Hit		44.5182	41.8195	52.017	42.1453
SRV_10427_at	No Hit		21.3185	21.61	23.1044	22.1631
SRV_10398_at	No Hit		19.0577	11.1676	7.73487
SRV_06838_a_at	No Hit		16.9181	18.1551	9.40756
SRV_07991_at	No Hit		12.0883	2.70968	22.4162	18.8996
SRV_06713_s_at	No Hit		11.4441	10.1179	9.16531	7.03891
SRV_06713_at	No Hit		9.81811	9.05476	8.67645	6.39881
SRV_10107_at	No Hit		9.06106	4.8902	11.2298	11.7817
SRV_10450_at	No Hit		7.74685	3.5429	3.79446
SRV_05867_a_at	No Hit		7.475	6.04441	5.18507
SRV_10111_at	No Hit		7.2159	6.82969
SRV_10060_at	No Hit		7.12805	2.82134	7.77299	4.90043
SRV_09326_s_at	No Hit		7.11606	4.98261	11.5139	19.0539
SRV_06116_at	No Hit		7.07437		7.77462
SRV_07075_at	No Hit		6.05984	5.95974	5.16855	4.52619
SRV_08095_at	No Hit		5.97147	1.89949	5.8123	3.25147
SRV_09590_at	No Hit		5.85997		8.03244	2.61154
SRV_07897_at	No Hit		5.5396	2.95384	4.7	4.09645
SRV_09701_at	No Hit		5.13913	4.56888
SRV_01814_a_at	No Hit		4.50368	1.96471	3.06005
SRV_05671_at	No Hit		4.40425	2.64916	3.64928	2.8236
SRV_09880_at	No Hit		4.34344		6.59146	2.08094
SRV_07637_at	No Hit		3.70053
SRV_10262_at	No Hit		3.60149	2.55626	3.54112	3.50193
SRV_09416_at	No Hit		3.56505	2.4189	2.89771	3.34461
SRV_10468_at	No Hit		3.25598		3.65759	1.50417
SRV_08596_a_at	No Hit		3.24264	2.10847	2.70335	2.45769
SRV_07301_at	No Hit		3.18019	1.77782	4.65615	3.48327
SRV_10328_at	No Hit		3.11882	5.97519	3.55021	9.29819
SRV_10164_x_at	No Hit		2.95207	1.62074	3.1003	2.36405
SRV_10321_at	No Hit		2.88076		3.49007	2.6055
SRV_10140_at	No Hit		2.87219	2.03057	2.8301	2.33689
SRV_05758_a_at	XP_001130141		2.60525		2.38266
SRV_07920_at	No Hit		2.58937	8.19543	2.92167	4.83332
SRV_09498_at	No Hit		2.57805	1.60227	4.22678	4.6517
SRV_05670_at	No Hit		2.54367	2.0884	2.56094	2.05743
SRV_09788_s_at	No Hit		2.42121		2.76818	2.1386
SRV_07933_at	No Hit		2.37713	4.05916	3.23146	9.32564
SRV_10257_at	No Hit		2.36785		3.39552	2.67029
SRV_10257_s_at	No Hit		2.34171		3.39242	2.76508
SRV_06589_at	No Hit		2.28976	2.19547	2.31067
SRV_06170_at	No Hit		2.28755	5.98797	2.42492	3.51527
SRV_08469_a_at	No Hit		2.27434	1.59885	2.13056	1.57779
SRV_08171_at	No Hit		2.20382	1.56408	2.18801	1.54122
SRV_10063_at	No Hit		2.19108	1.74135	2.78627	3.36499
SRV_10118_at	No Hit		2.15189		2.00489	1.9738
SRV_07804_at	No Hit		2.14072	1.73997	2.02039	1.9951
SRV_05470_at	No Hit		2.11459	1.62842	2.5804	2.52856
SRV_07789_a_at	XP_001130141		2.09416		2.00167
SRV_10338_at	No Hit		2.08696	1.69733	2.66456	2.28832
SRV_10263_x_at	No Hit		1.99819	2.08816
SRV_08083_at	No Hit		1.98668		1.79814
SRV_10090_at	No Hit		1.98458	1.86262	2.48212	3.08219
SRV_10221_at	No Hit		1.98109	1.72048	1.9289	1.57711
SRV_10047_at	No Hit		1.96472		2.7594	2.51023
SRV_05673_at	No Hit		1.95388		1.89582
SRV_10263_at	No Hit		1.94469	2.00887
SRV_08910_at	No Hit		1.9432	3.67359	1.66708	2.15813
SRV_09568_at	No Hit		1.92563		2.15884	2.14901
SRV_10116_at	No Hit		1.90877		1.83612
SRV_07376_at	No Hit		1.85184		2.17818	2.14778
SRV_05678_s_at	No Hit		1.83913	1.66095	1.99182
SRV_08468_a_at	No Hit		1.83394		2.31371	1.90645
SRV_08603_a_at	No Hit		1.82446		1.72284
SRV_05666_at	No Hit		1.79982		2.09563	1.67328
SRV_10235_at	No Hit		1.78463	1.83205	1.7809	1.68386
SRV_05785_a_at	No Hit		1.77814		1.82661
SRV_05677_at	No Hit		1.76225	1.68516	1.91141
SRV_05658_a_at	No Hit		1.7577
SRV_10205_at	No Hit		1.7454	1.77683	2.22946	3.47292
SRV_01959_at	No Hit		1.73552		2.20746	1.61961
SRV_08647_a_at	No Hit		1.71708		1.73974	1.65988
SRV_10200_at	No Hit		1.70362		1.67961	2.001
SRV_06965_at	No Hit		1.70332	1.95662	1.75531	1.52317
SRV_10244_s_at	No Hit		1.69473
SRV_10093_at	No Hit		1.68198		1.80068	1.7503
SRV_09658_at	No Hit		1.67478		1.68014
SRV_10327_at	No Hit		1.67399		2.02595	1.73152
SRV_09730_at	No Hit		1.65244		2.37729	1.98887
SRV_10498_at	No Hit		1.64553	1.90073	1.91923	2.58978
SRV_13113_at	No Hit		1.64311		2.24951	2.12331
SRV_10121_at	No Hit		1.62539	1.70315	1.50548
SRV_07734_at	No Hit		1.62096		1.8804	1.80914
SRV_04601_a_at	No Hit		1.59006		1.63899
SRV_10168_at	No Hit		1.58816		1.5712
SRV_10214_at	No Hit		1.58346		1.57936
SRV_07610_at	No Hit		1.57146	3.152	2.33918	8.07091
SRV_10177_at	No Hit		1.57092		1.8459	2.15122
SRV_05744_x_at	No Hit		1.57054	1.5548
SRV_08399_at	No Hit		1.54584			1.54589
SRV_09217_at	No Hit		1.54306	3.12288		1.87185
SRV_10214_s_at	No Hit		1.53537		1.51678
SRV_09914_at	No Hit		1.5289	2.27555
SRV_10079_at	No Hit		1.5232	1.65151
SRV_10396_at	No Hit		1.51978		1.52357
SRV_07119_s_at	No Hit		1.50878	1.6212
SRV_07679_at	No Hit		1.50828
SRV_06306_at	No Hit			2.53165
SRV_09914_x_at	No Hit			1.92101
SRV_07738_at	No Hit			1.75984
SRV_07143_at	No Hit			1.7544		3.00579
SRV_09990_at	No Hit			1.73281		1.66291
SRV_10253_at	No Hit			1.72254	1.51101
SRV_07244_at	No Hit			1.71808		2.27992
SRV_09165_at	No Hit			1.69413
SRV_08443_at	No Hit			1.65968
SRV_10292_at	No Hit			1.65434
SRV_09750_at	No Hit			1.61606	1.5096	1.64322
SRV_07214_at	No Hit			1.60347
SRV_10291_at	No Hit			1.58378
SRV_02628_at	No Hit			1.54822
SRV_09019_x_at	No Hit			1.5413	1.56112	1.67241
SRV_07269_at	No Hit			1.52442
SRV_07442_a_at	No Hit			1.51957	1.8343	2.43978
SRV_07312_at	No Hit			1.5171		1.54525
SRV_05823_at	No Hit			1.51638
SRV_09083_a_at	No Hit			1.50255
SRV_10316_s_at	No Hit				2.17174
SRV_09560_at	No Hit				2.0594
SRV_10053_at	No Hit				2.03611	2.45216
SRV_08260_a_at	No Hit				1.87833	2.63372
SRV_09045_at	No Hit				1.83939	1.51658
SRV_06442_at	No Hit				1.83617	2.18098
SRV_09510_at	No Hit				1.77135
SRV_10179_s_at	No Hit				1.75901	2.20041
SRV_10057_at	No Hit				1.71263	2.11077
SRV_07953_x_at	No Hit				1.71003	1.7524
SRV_09762_at	No Hit				1.69114
SRV_10509_at	No Hit				1.61991
SRV_10290_at	No Hit				1.6016	1.55206
SRV_09904_s_at	No Hit				1.58851	1.76028
SRV_07162_at	No Hit				1.55164	1.70766
SRV_10495_at	No Hit				1.52485	1.51649
SRV_09475_at	No Hit				1.51903	1.96859
SRV_09411_at	No Hit				1.51242	1.52645
SRV_07632_at	No Hit					2.5678
SRV_07538_at	No Hit					2.45751
SRV_10284_at	No Hit					2.35788
SRV_07430_a_at	No Hit					2.32321
SRV_07248_at	No Hit					2.31432
SRV_10053_s_at	No Hit					2.13224
SRV_10080_at	No Hit					1.94128
SRV_10314_at	No Hit					1.93486
SRV_09209_a_at	No Hit					1.9115
SRV_06399_at	No Hit					1.85024
SRV_07118_s_at	No Hit					1.84626
SRV_09852_at	No Hit					1.74932
SRV_06723_a_at	No Hit					1.72263
SRV_09249_at	No Hit					1.72104
SRV_06453_at	No Hit					1.62815
SRV_10166_at	No Hit					1.60223
SRV_07772_at	No Hit					1.60077
SRV_05701_at	No Hit					1.59202
SRV_10254_at	No Hit					1.58768
SRV_09598_at	No Hit					1.58732
SRV_06422_at	No Hit					1.56873
SRV_10194_at	No Hit					1.54876
SRV_09987_at	No Hit					1.5114
SRV_10247_at	No Hit					1.50215
SRV_07147_x_at	No Hit					1.50193
