# Supplementary material for: Microarray and cDNA sequence analysis of transcription during nerve-dependent limb regeneration
Source: BMC Biol. 2009 Jan 13;7:1. doi: 10.1186/1741-7007-7-1 (PMC2630914; doi:10.1186/1741-7007-7-1)
Supplement: Additional file 2 — 336 unique probe sets that were downregulated from baseline (D0). The data show all the significant genes identified as downregulated from baseline. The blank cells represent insignificant results at particular time points. Gene functions were hand-annotated using GO terminology, NCBI Entrez Gene descriptions, and Pubmed searches. [file 1741-7007-7-1-S2.xls]

## Sheet: Sheet1
Additional file 2. 336 unique probe sets downregulated from baseline
Probe ID	Best Hit	Gene	NR5/C	NR14/C	DL5/C	DL14/C	function
SRV_02685_at	NP_005800	PRDX2	-3.00527	-5.48916	-3.05777	-5.39102	antioxidant
SRV_05337_at	NP_000552	GSTM1	-1.64083	-2.34501	-1.54835	-1.71931	antioxidant
SRV_00527_at	NP_000841	GSTM4	-1.61463	-2.17053	-1.5675	-1.515	antioxidant
SRV_00438_at	NP_000552	GSTM1	-1.58373	-1.7005	-1.51086		antioxidant
SRV_03432_at	NP_148935	OGN	-2.86696	-2.68443	-4.70392	-5.55007	bone formation
SRV_03432_s_at	NP_148935	OGN	-2.34485	-3.2405	-3.01976	-4.76065	bone formation
SRV_02158_at	NP_004351	CDH1		-2.48512		-1.94992	cell adhesion
SRV_00319_at	NP_004351	CDH1		-1.98731			cell adhesion
SRV_02062_at	NP_954854	CCNG1	-1.72706	-2.08495	-1.53054		cell cycle
SRV_03540_at	NP_663314	PDCD4	-1.51161				cell cycle
SRV_04877_a_at	NP_114172	CCNB1				-1.6701	cell cycle
SRV_05071_at	NP_149020	CCNB3				-1.66369	cell cycle
SRV_01180_at	NP_001777	CDC2				-1.8521	cell cycle
SRV_04156_at	NP_060571	CDCA8				-1.93851	cell cycle
SRV_02151_a_at	NP_004335	CETN2			-1.63719	-1.90717	cell cycle
SRV_03593_at	NP_055565	DLG7				-1.77508	cell cycle
SRV_01409_at	NP_002349	MAD2L1				-1.89677	cell cycle
SRV_01414_at	NP_002379	MCM3			-1.72882	-1.81322	cell cycle
SRV_02725_a_at	NP_005906	MCM6				-1.68848	cell cycle
SRV_02727_at	NP_005907	MCM7				-1.63664	cell cycle
SRV_02319_a_at	NP_004732	NOLC1				-1.50067	cell cycle
SRV_04253_a_at	NP_060924	NUSAP1				-1.60583	cell cycle
SRV_05605_a_at	NP_872590	PCNA				-1.92299	cell cycle
SRV_02906_a_at	NP_006388	RNASEH2A				-1.50113	cell cycle
SRV_11572_a_at	NP_002937	RPA2				-1.61647	cell cycle
SRV_03360_at	NP_690856	UHRF2			-1.68847	-1.88982	cell cycle
SRV_04724_at	NP_078991	C5ORF14		-1.51235			cell homeostasis
SRV_00774_at	NP_001146	ANXA6	-1.68413	-2.91227	-1.81364	-2.72914	cell secretion
SRV_11031_at	NP_001146	ANXA6		-2.44637		-2.15884	cell secretion
SRV_02419_a_at	NP_005016	SERPINI1	-1.63972	-1.93723			collagen maturation
SRV_00796_at	NP_001226	SERPINH1		-2.41909	-2.12395	-2.70445	collagen maturation
SRV_02723_a_at	NP_058518	MAPT	-3.22209	-4.72188	-3.15505	-4.18673	cytoskeleton
SRV_01743_at	NP_003119	SPTBN1	-1.84253	-3.23539	-2.44235	-2.30649	cytoskeleton
SRV_01744_at	NP_003119	SPTBN1	-1.77749	-3.04605	-2.17342	-2.26856	cytoskeleton
SRV_12266_at	NP_005547	KRT7		-2.1523	-2.1874	-2.7451	cytoskeleton
SRV_10714_at	NP_000415	KRT4				-2.53583	cytoskeleton
SRV_00363_x_at	NP_000467	AK1	-2.70381	-8.52044	-2.71505	-7.15992	DNA metabolism
SRV_01888_s_at	NP_003508	HIST2H2AC				-1.61566	DNA packaging
SRV_02084_at	NP_004102	FEN1				-1.93918	DNA synthesis
SRV_01211_a_at	NP_065084	COL8A1	-4.30946	-9.53145	-6.30289	-5.85526	ECM component
SRV_01213_a_at	NP_001844	COL9A3	-3.97507	-7.13608			ECM component
SRV_05160_at	NP_542197	COL11A1	-3.72063	-5.86925		-4.85509	ECM component
SRV_05158_a_at	NP_542197	COL11A1	-1.91511	-2.06197			ECM component
SRV_11255_at	NP_001836	COL4A1	-1.74884	-4.05434	-2.28544	-2.82315	ECM component
SRV_11256_at	NP_001837	COL4A2	-1.66268	-3.03094	-2.04825	-1.92181	ECM component
SRV_00162_a_at	NP_000129	FBN1		-8.17698		-5.70372	ECM component
SRV_01205_at	NP_001835	COL2A1		-6.71432			ECM component
SRV_01204_at	NP_001835	COL2A1		-3.62285			ECM component
SRV_01254_a_at	NP_001928	DPT		-2.79462		-2.44051	ECM component
SRV_01209_a_at	NP_001839	COL6A1		-1.53554		-1.64931	ECM component
SRV_03227_at	NP_031387	NID2		-1.51865			ECM component
SRV_05103_a_at	NP_476507	COL6A3			-1.58913		ECM component
SRV_03124_at	NP_008884	UPK3A	-1.67764		-1.67298		epithelial differentiation
SRV_05426_at	NP_001416	EMP3		-1.61742			epithelium
SRV_01492_at	NP_002582	PCK1				-1.94957	gluconeogenesis
SRV_04972_a_at	NP_115982	HINT2	-1.70054				hydrolase
SRV_05237_at	NP_620149	LYPLAL1	-1.58206				hydrolase
SRV_14146_at	NP_542389	ACY3			-2.45752		hydrolase
SRV_04669_a_at	NP_076979	TMEM38A	-3.35749	-5.77138	-3.19163	-4.20699	ion transport
SRV_01857_a_at	NP_003366	VDAC2	-1.72052	-2.23701	-1.63724	-2.06239	ion transport
SRV_00167_a_at	NP_002023	FTH1	-2.61495	-1.72839	-1.97633		iron transport
SRV_05108_a_at	NP_478059	PSAT1				-4.88022	l-serine synthesis
SRV_11109_at	NP_001437	FABP7		-11.2712	-2.4874	-14.0817	lipid metabolism
SRV_01280_at	NP_001995	FDPS				-2.08572	lipid metabolism
SRV_04385_a_at	NP_064551	MCCC1				-1.66085	lipid metabolism
SRV_00159_a_at	NP_000125	FABP2	-1.53834		-1.64481		lipid metabolism/ cell growth
SRV_11901_at	NP_004070	CTSS		-4.38384			lysosome
SRV_11901_x_at	NP_004070	CTSS		-4.08787			lysosome
SRV_00865_a_at	NP_001324	CTSL2		-3.44379			lysosome
SRV_02071_a_at	NP_004070	CTSS		-2.97405			lysosome
SRV_02370_at	NP_004892	ENTPD4			-1.57217		lysosome
SRV_03723_at	XP_943583	DHRS7C	-3.93819	-31.8124	-4.47227	-20.3967	metabolism
SRV_01149_at	NP_001704	BHMT	-2.52766	-8.52909	-2.32182	-3.495	metabolism
SRV_02602_a_at	NP_005600	PYGM	-1.9159	-3.12556	-1.77175	-2.31705	metabolism
SRV_02124_a_at	NP_963925	TGM5	-1.84363		-2.47688		metabolism
SRV_00507_at	NP_000704	BLVRB	-1.58789	-1.63841			metabolism
SRV_00458_at	NP_000662	ADH5	-1.55834				metabolism
SRV_00461_a_at	NP_000661	ADH4		-5.7643			metabolism
SRV_02223_a_at	NP_004499	IDI1				-1.56808	metabolism
SRV_05261_a_at	NP_653164	RPIA				-1.52648	metabolism
SRV_02108_a_at	NP_776049	WARS				-1.78689	metabolism
SRV_08346_a_at	NP_002070	GOT1	-2.43504	-2.64841	-2.56176	-3.44451	metabolism/energy production
SRV_03902_x_at	NP_077747	PRKAG2	-1.51478		-1.67847		metabolism/energy production
SRV_01384_a_at	NP_002291	LDHB		-1.73514	-1.5657	-2.09715	metabolism/energy production
SRV_01495_at	NP_002602	PDK2		-1.73275			metabolism/energy production
SRV_03505_a_at	NP_055132	PDSS1				-1.58419	metabolism/energy production
SRV_03281_a_at	NP_036375	SLC35A3			-1.66138		metabolism/energy production
SRV_01506_a_at	NP_002624	PGM1	-1.64774	-2.42358	-1.50841	-2.2101	metabolism/glycolysis
SRV_00550_a_at	NP_000916	PDHB				-1.52592	metabolism/glycolysis
SRV_00312_a_at	NP_000356	TPI1				-1.5833	metabolism/glycolysis
SRV_00767_at	NP_001627	SLC25A6	-4.64275	-52.5255	-5.29369	-33.0577	mitochondria
SRV_00124_a_at	NP_000023	ALAS2	-3.70737	-6.65511	-3.24799	-5.91806	mitochondria
SRV_00509_at	NP_000705	BZRP	-3.3811	-5.19782	-3.05756	-4.63177	mitochondria
SRV_04480_a_at	NP_066270	CKMT1A	-1.53743		-1.6075		mitochondria
SRV_03007_a_at	NP_006627	MTHFD2	-1.5268	-1.80837	-1.58787	-2.3777	mitochondria
SRV_03513_at	NP_055156	MTCH1	-1.51409				mitochondria
SRV_01099_at	NP_001627	SLC25A6		-1.60426			mitochondria
SRV_04772_a_at	NP_079472	GRPEL1				-1.57037	mitochondria
SRV_03598_at	NP_055578	MRPL19				-1.51132	mitochondria
SRV_04167_at	NP_060611	MRPS10				-1.59893	mitochondria
SRV_03417_at	NP_054737	MRPS28				-1.59094	mitochondria
SRV_04987_a_at	NP_116119	RTN4IP1				-1.51442	mitochondria
SRV_03705_at	NP_056195	SAMM50				-1.77648	mitochondria
SRV_03341_at	NP_036590	TIMM13				-1.54176	mitochondria
SRV_00117_a_at	NP_000007	ACADM		-1.58324		-1.89684	mitochondria/energy production
SRV_00151_a_at	NP_000099	DLD				-1.63819	mitochondria/glycogenesis
SRV_00164_at	NP_000134	FH	-1.51316	-1.51873			mitochondria/Kreb's Cycle
SRV_02573_a_at	NP_005521	IDH3A			-1.51937	-1.5585	mitochondria/Kreb's Cycle
SRV_00283_at	NP_000275	PDHA1				-1.53878	mitochondria/Kreb's Cycle
SRV_01998_a_at	NP_003840	SUCLG1				-1.53668	mitochondria/Kreb's Cycle
SRV_03759_at	NP_001003803	ATP5S	-2.01267		-1.76621		mitochondria/oxidative phosph.
SRV_04974_at	NP_115998	COX4I2	-1.9804	-2.47585	-2.0562	-1.97263	mitochondria/oxidative phosph.
SRV_04303_at	NP_061820	CYCS	-1.57218	-1.63476	-1.93309	-2.9729	mitochondria/oxidative phosph.
SRV_02403_at	NP_004991	NDUFA5	-1.54303	-1.65534	-1.54503	-1.64778	mitochondria/oxidative phosph.
SRV_02637_at	NP_005685	COX17	-1.5296	-1.51647			mitochondria/oxidative phosph.
SRV_02408_at	NP_004995	NDUFB8		-1.68265	-1.63064	-2.12936	mitochondria/oxidative phosph.
SRV_03461_at	NP_055037	NDUFA8		-1.60734	-1.5394	-1.83885	mitochondria/oxidative phosph.
SRV_02867_a_at	NP_006285	UQCRB		-1.54787		-1.69067	mitochondria/oxidative phosph.
SRV_02404_a_at	NP_004992	NDUFA7		-1.54517	-1.59498	-1.96719	mitochondria/oxidative phosph.
SRV_01246_a_at	NP_001907	CYC1				-1.68511	mitochondria/oxidative phosph.
SRV_04300_a_at	NP_061820	CYCS			-1.53068	-2.16636	mitochondria/oxidative phosph.
SRV_02733_at	NP_005923	MIPEP				-1.62244	mitochondria/oxidative phosph.
SRV_02252_at	NP_004539	NDUFB10				-1.54365	mitochondria/oxidative phosph.
SRV_01457_at	NP_002484	NDUFB6			-1.52896	-1.74394	mitochondria/oxidative phosph.
SRV_02255_a_at	NP_004542	NDUFS3				-1.82403	mitochondria/oxidative phosph.
SRV_08134_at	NP_077718	NDUFS7				-1.70363	mitochondria/oxidative phosph.
SRV_03535_at	NP_055217	UQCRQ				-1.51506	mitochondria/oxidative phosph.
SRV_00960_a_at	NP_001473	GATM	-5.82301	-15.6985	-6.99659	-12.896	mitochondria/urea cycle
SRV_00279_a_at	NP_000265	OAT	-1.54001	-1.75787		-1.77551	mitochondria/urea cycle
SRV_10646_at	NP_000248	MYH7	-4.66217	-18.2757	-5.80151	-8.61525	muscle
SRV_11442_at	NP_001002841	MYL4	-4.66208	-12.7244	-7.0113	-5.81589	muscle
SRV_12185_at	NP_001604	ACTA2	-4.28337	-16.7565	-6.52768	-4.32172	muscle
SRV_02464_x_at	NP_005150	ACTC	-4.20429	-21.818	-6.04581	-5.90578	muscle
SRV_02465_x_at	NP_001604	ACTA2	-4.08127	-27.788	-5.74483	-5.97757	muscle
SRV_01799_a_at	NP_003271	TNNC1	-3.97777	-20.8854	-5.9383	-7.03344	muscle
SRV_00853_at	NP_003467	CSRP3	-3.78823	-14.8249	-6.35377	-8.46556	muscle
SRV_03512_at	NP_055147	SMPX	-3.68431	-36.3176	-4.29545	-15.7468	muscle
SRV_01443_at	NP_002461	MYH3	-3.68169	-29.5171	-4.11828	-7.49436	muscle
SRV_00351_a_at	NP_000423	MYL2	-3.58382	-33.3392	-4.43585	-7.22533	muscle
SRV_05475_at	NP_775293	ATP2A1	-3.38301	-34.2378	-3.54804	-14.301	muscle
SRV_02782_at	NP_689606	KBTBD5	-2.85971	-12.619	-2.89227	-5.2172	muscle
SRV_12373_a_at	NP_060004	MYH2	-2.69803	-45.5912	-2.76584	-19.4596	muscle
SRV_01800_at	NP_003272	TNNI1	-2.69282	-13.118	-3.84808	-3.16594	muscle
SRV_11015_at	NP_001095	ACTN3	-2.67287	-26.7128	-2.87232	-13.4205	muscle
SRV_00316_s_at	NP_001018005	TPM1	-2.29061	-13.4113	-2.26445	-7.72574	muscle
SRV_02244_at	NP_004524	MYBPC2	-2.27379	-24.3992	-2.08232	-15.5818	muscle
SRV_00169_a_at	NP_000147	GAMT	-2.02134	-3.56024	-2.00424	-2.90529	muscle
SRV_05089_a_at	NP_001967	ENO1	-1.99665	-4.42209	-2.05447	-3.07718	muscle
SRV_01373_at	NP_001918	DES	-1.90311		-2.36431		muscle
SRV_01045_a_at	NP_001604	ACTA2	-1.8544	-2.34801	-1.96768	-3.44902	muscle
SRV_11152_at	NP_001604	ACTA2	-1.67527	-2.16925	-1.78509	-2.97364	muscle
SRV_04028_a_at	NP_002461	MYH3		-124.778		-33.0525	muscle
SRV_01622_at	NP_002845	PVALB		-56.4895		-18.7815	muscle
SRV_04029_at	NP_060003	MYH4		-52.2568		-15.9211	muscle
SRV_04030_at	NP_060003	MYH4		-42.0453		-14.1516	muscle
SRV_03042_x_at	NP_001036246	TNNT3		-33.5762		-16.3002	muscle
SRV_02243_at	NP_004524	MYBPC2		-30.5125		-17.1142	muscle
SRV_01801_a_at	NP_003273	TNNI2		-29.3895		-15.1668	muscle
SRV_02242_at	NP_004524	MYBPC2		-28.0924		-16.0221	muscle
SRV_02466_a_at	NP_005150	ACTC		-27.51		-15.042	muscle
SRV_04542_a_at	NP_067068	MYOZ1		-27.2715		-16.3385	muscle
SRV_12186_s_at	NP_001604	ACTA2		-25.6615		-10.4098	muscle
SRV_01445_a_at	NP_001002841	MYL4		-24.2285	-4.08134	-10.7747	muscle
SRV_12180_x_at	NP_005150	ACTC		-22.4294		-16.4389	muscle
SRV_00270_at	NP_000248	MYH7		-22.2899		-9.05022	muscle
SRV_02783_at	NP_006054	KBTBD10		-20.5579		-7.98127	muscle
SRV_00352_at	NP_000423	MYL2		-20.2837	-5.31059	-5.13583	muscle
SRV_01198_at	NP_001815	CKM		-17.2627		-8.04379	muscle
SRV_02781_a_at	NP_006054	KBTBD10		-15.9403		-6.21679	muscle
SRV_05143_a_at	NP_524144	MYL1		-15.9341		-7.31339	muscle
SRV_05190_a_at	NP_597681	TTN		-15.6399		-4.3613	muscle
SRV_00311_a_at	NP_003274	TNNT1		-13.9437	-3.95538	-3.94357	muscle
SRV_01624_a_at	NP_002845	PVALB		-13.7643			muscle
SRV_03368_at	NP_037424	MYLPF		-12.2753			muscle
SRV_07901_at	NP_006054	KBTBD10		-10.6709			muscle
SRV_03532_at	NP_055206	ANKRD1		-9.97487			muscle
SRV_01251_a_at	NP_001918	DES		-9.56735			muscle
SRV_06471_at	XP_001129773	LOC390940		-8.4179		-13.3925	muscle
SRV_00058_s_at	NP_001018005	TPM1		-7.81974			muscle
B_s_at	NP_908930	ALDOA		-2.2061		-1.67423	muscle
SRV_07612_x_at	NP_908930	ALDOA		-2.13458		-1.53865	muscle
A_s_at	NP_908930	ALDOA		-2.01162			muscle
C_s_at	NP_908930	ALDOA		-1.59294			muscle
SRV_02085_at	NP_004107	FKBP1B		-1.50655			muscle
SRV_00962_a_at	NP_001474	GBAS				-1.54241	muscle
SRV_13669_at	NP_067046	MYL7			-1.68066	-1.55548	muscle
SRV_00953_a_at	NP_001440	FHL1	-7.75473	-18.2983	-8.94052	-9.37442	muscle development
SRV_02494_a_at	NP_001001995	GPM6B		-2.11745	-1.76482		myelin function
SRV_07864_x_at	NP_000510	HBD	-2.24161	-3.11843	-1.82412	-2.87784	oxygen transport
SRV_00407_copy4_x_at	NP_000549	HBA1	-2.21733	-2.36115	-1.78313	-2.32769	oxygen transport
SRV_00407_copy2_x_at	NP_000549	HBA1	-2.11862	-2.2931	-1.76373	-2.1905	oxygen transport
SRV_00407_copy3_x_at	NP_000549	HBA1	-2.11484	-2.4455	-1.77805	-2.32496	oxygen transport
SRV_00407_x_at	NP_000549	HBA1	-2.06315	-2.29865	-1.83507	-2.28013	oxygen transport
SRV_00407_copy1_x_at	NP_000549	HBA1	-2.05822	-2.33825	-1.79021	-2.25575	oxygen transport
SRV_00428_a_at	NP_000550	HBG2	-1.5008	-1.84734		-1.61589	oxygen transport
SRV_02508_x_at	NP_000549	HBA1		-3.01469		-2.97393	oxygen transport
SRV_00424_x_at	NP_000549	HBA1		-2.68234		-2.70824	oxygen transport
SRV_00186_copy4_a_at	NP_005321	HBE1		-2.48104		-2.42819	oxygen transport
SRV_00186_copy3_a_at	NP_005321	HBE1		-2.46519		-2.42508	oxygen transport
SRV_00186_copy1_a_at	NP_005321	HBE1		-2.46326		-2.44036	oxygen transport
SRV_00186_copy2_a_at	NP_005321	HBE1		-2.40885		-2.36738	oxygen transport
SRV_00186_a_at	NP_005321	HBE1		-2.39455		-2.34224	oxygen transport
SRV_04811_a_at	NP_112182	ANP32E				-1.65094	phosphoprotein
SRV_11928_at	NP_004172	UCHL1		-1.73824			protease
SRV_01031_at	NP_001531	HSPB1	-3.42388	-12.6897	-3.95242	-7.90883	response to stress
SRV_04367_a_at	NP_064455	IGLL1	-2.05228				response to stress
SRV_00078_at	NP_064455	IGLL1	-1.85095				response to stress
SRV_01850_at	NP_003352	UMOD	-1.68443		-1.6482		response to stress
SRV_01191_at	NP_001805	CTSC		-1.99532			response to stress
SRV_00840_a_at	NP_001271	CIRBP		-1.89007		-1.82762	response to stress
SRV_02346_a_at	NP_004823	GSTO1				-1.53344	response to stress
SRV_00468_a_at	NP_000680	ALDH1A1	-2.32008		-2.40456		retinoid signaling
SRV_05587_a_at	NP_861521	PKIG	-1.92534		-1.62644		signal transduction
SRV_04569_at	NP_068774	GNGT1	-1.70107		-1.6911		signal transduction
SRV_01521_at	NP_002650	PLAUR	-1.7008		-1.73156		signal transduction
SRV_01481_at	NP_002558	PEBP1	-1.64223	-1.5302	-1.70705	-2.02754	signal transduction
SRV_00557_a_at	NP_000934	PPIC	-1.60498	-1.64516	-1.62718		signal transduction
SRV_03528_at	NP_055188	GPR160	-1.56938		-1.5433		signal transduction
SRV_04665_at	NP_076970	PDCL3				-1.52917	signal transduction
SRV_01482_at	NP_002558	PEBP1			-1.86217		signal transduction
SRV_02945_at	NP_006466	POSTN				-1.60621	skeletal development
SRV_04446_at	NP_065728	HSCARG	-1.9285		-1.87656		transcriptional regulation
SRV_00282_at	NP_000272	PCBD1	-1.67331	-2.3969	-1.78273	-1.55072	transcriptional regulation
SRV_00014_at	NP_955366	THRA			-1.51874		transcriptional regulation
SRV_03362_at	NP_037414	UHRF1				-2.18805	transcriptional regulation
SRV_03361_at	NP_037414	UHRF1			-1.75554	-1.99411	transcriptional regulation
SRV_09502_s_at	NP_001078899	C17ORF67	-4.99432	-11.1623		-12.0297	unknown
SRV_10084_at	NP_001078899	C17ORF67	-4.22791	-11.3941		-11.1551	unknown
SRV_07677_at	NP_996778	UNQ830	-2.1458	-4.69619		-2.32582	unknown
SRV_04183_at	NP_997002	LRRC20	-1.71173	-1.96177	-1.63933	-2.08752	unknown
SRV_02953_at	NP_067076	TRIM39	-1.66655				unknown
SRV_03476_at	NP_055070	TMEM4	-1.52785		-1.49582		unknown
SRV_03506_at	NP_055135	HEBP2		-2.47129			unknown
SRV_05093_at	NP_444506	VIT		-1.56255			unknown
SRV_03710_at	NP_056230	BRP44				-1.67934	unknown
SRV_03865_at	NP_057182	BRP44L				-1.69531	unknown
SRV_04926_at	NP_115714	C12ORF31				-1.57667	unknown
SRV_04928_at	NP_115716	C6ORF125			-1.50557	-1.65843	unknown
SRV_04412_at	NP_054884	C6ORF66			-1.51094	-1.80932	unknown
SRV_05272_a_at	NP_653210	CCDC43				-1.61229	unknown
SRV_07717_at	NP_001017928	CCDC58				-1.77875	unknown
SRV_03631_at	NP_001035109	FAM3C			-1.75984		unknown
SRV_03588_at	NP_055551	KIAA0101			-1.85107	-2.30732	unknown
SRV_00520_at	XP_937759	DHFRP1				-1.50456	unknown
SRV_09490_at	No Hit		-10.6252	-30.0989	-10.2863	-19.767
SRV_06548_at	No Hit		-6.00132	-88.3502	-6.08178	-97.6069
SRV_08178_a_at	No Hit		-5.46556	-8.7977		-6.04507
SRV_07782_a_at	No Hit		-4.17537	-40.2351	-4.91144	-16.7426
SRV_10058_at	No Hit		-4.0419	-25.29	-4.46488	-11.0941
SRV_05972_at	No Hit		-3.23586	-9.44214	-3.87732	-7.12783
SRV_09940_at	No Hit		-3.18818	-3.49785	-2.92794	-2.83341
SRV_10009_at	No Hit		-3.11025	-2.13261	-2.39103	-1.56992
SRV_07818_at	No Hit		-3.04604	-26.1953	-3.4047	-10.8423
SRV_03195_at	No Hit		-2.52374	-5.68049	-3.64856	-3.54908
SRV_07443_at	No Hit		-2.26456	-2.96542	-3.20368	-2.40261
AFFX-Xl-a1Act-M_s_at	Control (X. laevis actin)		-2.23277	-6.02749	-2.33701	-4.93052
AFFX-Xl-a1Act-5_s_at	Control (X. laevis actin)		-2.21666	-6.01952	-2.50122	-3.10926
SRV_07989_at	No Hit		-2.20088	-5.96553	-6.20172	-6.53037
SRV_10340_at	No Hit		-2.0841	-2.46085	-2.28768	-2.7081
SRV_08144_at	No Hit		-2.06963	-3.01936	-2.24521	-3.05159
SRV_07468_at	No Hit		-2.04926		-1.86178
SRV_09761_at	No Hit		-2.04611		-2.00901
SRV_08912_a_at	No Hit		-2.02602		-2.03029
SRV_09554_at	No Hit		-2.01512	-2.03154	-1.80381
SRV_09626_at	No Hit		-1.99921		-2.02327
SRV_09462_at	No Hit		-1.99311	-2.7876	-2.30072	-2.96523
SRV_09913_at	No Hit		-1.90656		-1.59056
SRV_05703_at	No Hit		-1.90337	-1.89193	-2.11611	-1.80667
SRV_09511_at	No Hit		-1.87094	-1.76891	-1.98845	-1.70573
SRV_07836_a_at	No Hit		-1.83963		-1.89139
SRV_10364_at	No Hit		-1.80157
SRV_07640_a_at	No Hit		-1.79728	-3.38348	-1.81512	-1.54168
SRV_05709_at	No Hit		-1.78227
SRV_05742_at	No Hit		-1.74614		-1.56019
SRV_09636_at	No Hit		-1.74119		-1.8424
SRV_07631_at	No Hit		-1.70449		-1.63997
SRV_09334_at	No Hit		-1.68962	-2.10315	-1.63112	-1.86204
SRV_09909_at	No Hit		-1.68259		-1.62044
SRV_07563_at	No Hit		-1.65356	-1.90728	-1.51338	-1.7626
SRV_06462_a_at	No Hit		-1.6515	-2.43309	-1.532
SRV_07080_at	No Hit		-1.64773		-1.57212
SRV_10025_at	No Hit		-1.63342	-2.01946	-1.71337
SRV_02006_a_at	No Hit		-1.62888		-1.59208
SRV_08721_a_at	No Hit		-1.60851
SRV_09861_at	No Hit		-1.60194	-1.55269	-1.71155
SRV_07505_at	No Hit		-1.59848	-2.03293	-1.65878	-1.74439
SRV_09967_s_at	No Hit		-1.59319		-1.5287
SRV_06900_at	No Hit		-1.58797		-2.26163
SRV_09595_at	No Hit		-1.54874		-1.5086
SRV_05231_at	No Hit		-1.54558
SRV_06278_at	No Hit		-1.54477
SRV_10191_at	No Hit		-1.53762	-2.31506	-2.05079	-1.6855
SRV_07102_at	No Hit		-1.532		-1.61629	-1.66608
SRV_07773_at	No Hit		-1.53151
SRV_07909_at	No Hit		-1.52287
SRV_10288_at	No Hit		-1.51516
SRV_09967_at	No Hit		-1.50584
SRV_07601_at	No Hit		-1.50195
SRV_07408_at	No Hit			-59.264		-30.6884
SRV_06548_s_at	No Hit			-56.6401		-41.5113
SRV_08044_at	No Hit			-33.8711		-23.6644
SRV_02462_at	No Hit			-15.4086		-11.8219
SRV_07494_a_at	No Hit			-7.40551
SRV_07258_at	No Hit			-6.49949		-6.46661
SRV_07863_at	No Hit			-5.66372		-4.43918
SRV_09470_at	No Hit			-5.53285
SRV_10359_at	No Hit			-3.10794
SRV_10385_at	No Hit			-2.96543		-2.06125
SRV_10465_at	No Hit			-2.09775	-1.83661
SRV_14945_at	No Hit			-2.06613		-2.2415
SRV_07507_at	No Hit			-2.0311
SRV_06652_a_at	No Hit			-1.69432	-1.59332	-1.79568
SRV_10228_at	No Hit			-1.68054		-1.85609
SRV_09146_a_at	No Hit			-1.60029
SRV_07927_at	No Hit			-1.56823
SRV_07965_at	No Hit			-1.52498
SRV_09844_at	No Hit			-1.5075	-1.49917
SRV_05376_at	No Hit			-1.50032
SRV_06379_at	No Hit				-2.30596	-2.53928
SRV_09427_at	No Hit					-1.85124
SRV_02807_a_at	No Hit					-1.74734
SRV_08054_at	No Hit				-1.53111	-1.70381
SRV_05683_at	No Hit				-2.14207	-1.58477
SRV_07269_at	No Hit					-1.56507
SRV_04258_at	No Hit					-1.51967
SRV_10315_a_at	No Hit					-1.50065
SRV_01375_at	No Hit				-2.8699
SRV_07871_at	No Hit				-1.86188
SRV_10353_at	No Hit				-1.73256
SRV_10169_at	No Hit				-1.66084
SRV_01845_at	No Hit				-1.57015
SRV_10306_at	No Hit				-1.5673
SRV_10048_at	No Hit				-1.56524
SRV_08086_at	No Hit				-1.54369
SRV_10491_at	No Hit				-1.50533
SRV_07172_at	No Hit				-1.49773
