# Supplementary material for: Microarray and cDNA sequence analysis of transcription during nerve-dependent limb regeneration
Source: BMC Biol. 2009 Jan 13;7:1. doi: 10.1186/1741-7007-7-1 (PMC2630914; doi:10.1186/1741-7007-7-1)
Supplement: Additional file 3 — 33 unique probe sets that were significantly different between NR5 and DL5. The data shows the genes that were identified as differentially expressed between NR5 and DL5 limbs. Blank cells represent insignificant results at particular time points. Gene functions were hand-annotated using GO terminology, NCBI Entrez Gene descriptions, and Pubmed searches. [file 1741-7007-7-1-S3.xls]

## Sheet: Sheet1
Additional file 3. Significant genes between NR5 and DL5 limb.
Upregulated - NR5 versus DL5
	Probe ID	Best Hit	E value	Gene	P value	NR5/DL5
SRV_07989_at	No Hit			3.73797e-06	2.81784
SRV_10111_at	No Hit			0.000708949	2.65452
SRV_05681_a_at	No Hit			0.00150408	2.54405
SRV_11102_at	NP_001414	4e-48	EMP1	0.00148821	2.51556	epithelial development
SRV_09701_at	No Hit			0.000995145	2.36275
SRV_02385_a_at	NP_004935	4e-52	DNASE1L3	0.000183279	2.32929
SRV_10318_at	NP_005663	2e-09	PSCA	0.00142035	2.23662	cell growth
SRV_01849_at	NP_003352	4e-39	UMOD	0.000436052	1.88505	epithelial development
SRV_02629_at	NP_005663	8e-16	PSCA	0.00145126	1.70363	cell growth
SRV_10095_at	No Hit			0.0014473	1.62022
SRV_01737_a_at	NP_003106	7e-110	UAP1	0.00109767	1.58697	metabolism
SRV_14146_at	NP_542389	1e-13	ACY3	0.000815665	1.57624	metabolism
SRV_05683_at	No Hit			0.000553618	1.55273
SRV_00796_at	NP_001226	2e-14	SERPINH1	0.000580051	1.50835	serine protease
SRV_04298_at	NP_061819	5e-19	NANS	0.00071421	1.50624	metabolism
SRV_11442_at	NP_001002841	2e-30	MYL4	0.000130604	1.5039	cytoskeleton
Downregulated - NR5 versus DL5
	Probe ID	Best Hit	E value	Gene	P value	NR5/DL5
SRV_01323_a_at	NP_002124	5e-67	HMOX1	0.00113617	-1.8149	antioxidant
SRV_04367_a_at	NP_064455	2e-30	IGLL1	2.43019e-05	-1.7671	response to stress
SRV_00078_at	NP_064455	0	IGLL1	0.000139565	-1.73564	response to stress
SRV_04710_at	NP_078884	3e-08	NEIL1	0.000269897	-1.67786	response to stress
SRV_09560_at	No Hit			0.00105963	-1.66799
SRV_01705_a_at	NP_003010	2e-14	SFTPD	0.000183901	-1.6624	response to stress
SRV_06723_a_at	No Hit			6.18113e-05	-1.65438
SRV_09498_at	No Hit			0.000193218	-1.63953
SRV_09591_at	No Hit			0.000118986	-1.62865
SRV_02274_at	NP_001020330	1e-11	CD74	0.000291563	-1.57917	immune response
SRV_03054_at	NP_006761	3e-31	MARCO	0.000505591	-1.55388	macrophage specific
SRV_00744_a_at	NP_001113	9e-50	ADFP	0.000742101	-1.52818	lipid metabolism
SRV_10510_at	No Hit			0.00160862	-1.5232
SRV_09880_at	No Hit			0.00125301	-1.51757
SRV_02399_a_at	NP_004985	3e-27	MMP9	0.000988047	-1.51471	ECM turnover
SRV_07613_s_at	No Hit			0.00109698	-1.51243
SRV_02173_at	NP_002429	3e-13	MRC1	0.00140484	-1.50948	macrophage specific
