# Supplementary material for: Microarray and cDNA sequence analysis of transcription during nerve-dependent limb regeneration
Source: BMC Biol. 2009 Jan 13;7:1. doi: 10.1186/1741-7007-7-1 (PMC2630914; doi:10.1186/1741-7007-7-1)
Supplement: Additional file 4 — 282 unique probe sets that were significantly different between NR14 and DL14. The data shows the genes that were identified as differentially expressed between NR14 and DL14 limbs. Blank cells represent insignificant results at particular time points. Gene functions were hand-annotated using GO terminology, NCBI Entrez Gene descriptions, and Pubmed searches. [file 1741-7007-7-1-S4.xls]

## Sheet: Sheet1
Additional file 4. Significant genes between NR14 and DL14
Upregulated - NR14 versus DL14
Probe ID	Best Hit	Gene	NR14/DL14	function
SRV_02385_a_at	NP_004935	DNASE1L3	2.67801	apoptosis
SRV_02945_at	NP_006466	POSTN	1.5931	cell adhesion
SRV_00750_a_at	NP_001132	ALOX15B	1.59894	cell cycle
SRV_01097_at	NP_001625	AMD1	1.70067	cell cycle
SRV_08856_a_at	NP_001625	AMD1	1.57604	cell cycle
SRV_03242_at	NP_036200	ATF5	1.61572	cell cycle
SRV_01907_at	NP_940837	AURKA	2.38321	cell cycle
SRV_02115_at	NP_004208	AURKB	1.99571	cell cycle
SRV_02113_a_at	NP_004208	AURKB	1.9293	cell cycle
SRV_00799_at	NP_001228	CCNA2	2.07687	cell cycle
SRV_04877_a_at	NP_114172	CCNB1	2.53709	cell cycle
SRV_05071_at	NP_149020	CCNB3	2.2026	cell cycle
SRV_05031_at	NP_149020	CCNB3	2.07314	cell cycle
SRV_01180_at	NP_001777	CDC2	2.57869	cell cycle
SRV_00806_a_at	NP_001246	CDC20	2.09871	cell cycle
SRV_01183_at	NP_001780	CDC25A	1.88413	cell cycle
SRV_11747_at	NP_003494	CDC7	1.57666	cell cycle
SRV_04156_at	NP_060571	CDCA8	2.24183	cell cycle
SRV_03593_at	NP_055565	DLG7	2.14005	cell cycle
SRV_02132_at	NP_004271	EEF1E1	1.64491	cell cycle
SRV_08154_a_at	NP_004125	HSPA9B	1.50705	cell cycle
SRV_02235_at	NP_004514	KIF11	2.23048	cell cycle
SRV_02578_at	NP_002254	KIFC1	2.07222	cell cycle
SRV_01354_a_at	NP_002257	KPNA2	2.14637	cell cycle
SRV_04988_at	NP_116126	LMNB2	1.83254	cell cycle
SRV_04989_at	NP_116126	LMNB2	1.68082	cell cycle
SRV_01409_at	NP_002349	MAD2L1	2.67161	cell cycle
SRV_05623_at	NP_005905	MCM4	1.66105	cell cycle
SRV_02676_at	NP_005782	MPHOSPH10	1.54793	cell cycle
SRV_02319_a_at	NP_004732	NOLC1	1.75887	cell cycle
SRV_04253_a_at	NP_060924	NUSAP1	2.04631	cell cycle
SRV_04270_at	NP_060962	PBK	1.86304	cell cycle
SRV_05605_a_at	NP_872590	PCNA	2.24076	cell cycle
SRV_02420_at	NP_005021	PLK1	2.43988	cell cycle
SRV_00812_a_at	NP_001041660	RCC1	1.74806	cell cycle
SRV_01948_a_at	NP_003698	RUVBL1	1.61134	cell cycle
SRV_02556_at	NP_001002800	SMC4L1	1.63363	cell cycle
SRV_02584_a_at	NP_981946	STMN1	1.73622	cell cycle
SRV_03236_at	NP_031401	TARDBP	1.58162	cell cycle
SRV_03257_at	NP_036244	TPX2	1.92087	cell cycle
SRV_03256_at	NP_036244	TPX2	1.77349	cell cycle
SRV_01830_a_at	NP_919237	UBE2I	1.55631	cell cycle
SRV_03362_at	NP_037414	UHRF1	2.76113	cell cycle
SRV_03361_at	NP_037414	UHRF1	2.45638	cell cycle
SRV_03360_at	NP_690856	UHRF2	2.32272	cell cycle
SRV_01863_at	NP_003375	VRK1	1.73516	cell cycle
SRV_04875_at	NP_114167	KRTAP9-2	1.94806	cytoskeleton
SRV_04875_s_at	NP_114167	KRTAP9-2	1.8083	cytoskeleton
SRV_03211_a_at	NP_009207	CBX3	1.62212	DNA packaging
SRV_13464_a_at	NP_061119	H2AFY2	1.55513	DNA packaging
SRV_02502_a_at	NP_002098	H3F3A	1.7005	DNA packaging
SRV_02500_at	NP_005313	HIST1H1B	2.2053	DNA packaging
SRV_05541_at	NP_003508	HIST2H2AC	5.03431	DNA packaging
SRV_01888_s_at	NP_003508	HIST2H2AC	2.50171	DNA packaging
SRV_01888_at	NP_003508	HIST2H2AC	2.48842	DNA packaging
SRV_05165_a_at	NP_542380	APEX1	1.60249	DNA repair
SRV_01092_at	NP_001609	PARP1	1.64857	DNA repair
SRV_00718_at	NP_001062	TYMS	1.67382	DNA repair
SRV_01240_a_at	NP_001896	CTPS	1.5584	DNA synthesis
SRV_01241_at	NP_001896	CTPS	1.50491	DNA synthesis
SRV_02084_at	NP_004102	FEN1	2.31634	DNA synthesis
W_s_at	NP_002120	HMGB2	1.53031	DNA synthesis
SRV_01532_at	NP_002694	PPAT	1.63542	DNA synthesis
SRV_00559_a_at	NP_000937	PRIM1	1.62767	DNA synthesis
SRV_05574_at	NP_852136	RFC2	1.8847	DNA synthesis
SRV_02906_a_at	NP_006388	RNASEH2A	1.60023	DNA synthesis
SRV_11572_a_at	NP_002937	RPA2	2.03449	DNA synthesis
SRV_00703_a_at	NP_001024	RRM1	1.94934	DNA synthesis
SRV_00705_at	NP_001024	RRM1	1.84842	DNA synthesis
SRV_00706_a_at	NP_001025	RRM2	1.88391	DNA synthesis
SRV_05575_at	NP_542181	WFDC3	1.69687	enzyme inhibitor
SRV_01492_at	NP_002582	PCK1	1.7454	gluconeogenesis
SRV_03432_at	NP_148935	OGN	2.06751	growth factor
SRV_05108_a_at	NP_478059	PSAT1	8.23069	L-serine synthesis
SRV_01280_at	NP_001995	FDPS	2.04988	lipid metabolism
SRV_03193_at	NP_009151	CA5B	1.94156	metabolism
SRV_03283_at	NP_036379	SEPHS1	1.53893	metabolism
SRV_02108_a_at	NP_776049	WARS	1.93901	metabolism
SRV_04115_at	NP_060422	FLJ20758	1.59026	mitochondria
SRV_03588_at	NP_055551	KIAA0101	2.72203	mitochondria
SRV_02332_a_at	NP_004784	PRSS15	1.63391	mitochondria
SRV_04303_at	NP_061820	CYCS	1.81855	mitochondria/energy production
SRV_04300_a_at	NP_061820	CYCS	1.52319	mitochondria/energy production
SRV_03430_a_at	NP_054775	HIGD1A	1.5444	response to stress
SRV_02724_at	NP_005902	MAT2A	1.93486	response to stress
SRV_07480_at	NP_005902	MAT2A	1.73085	response to stress
SRV_12417_at	NP_006087	NDRG1	2.69768	response to stress
SRV_00638_at	NP_001092047	RPL31	2.04421	ribosomal protein
SRV_04521_at	NP_067000	LSM2	1.70654	RNA processing
SRV_03228_a_at	NP_031388	NCBP2	1.51164	RNA processing
SRV_04111_at	NP_060392	PRPF39	1.53784	RNA processing
SRV_04881_at	NP_114368	PTBP1	1.56105	RNA processing
AN_s_at	NP_002130	RBMX	1.56851	RNA processing
SRV_03111_at	NP_001071634	SFRS1	2.25204	RNA processing
SRV_03108_a_at	NP_008855	SFRS1	1.94137	RNA processing
SRV_05467_at	NP_001017392	SFRS14	1.60262	RNA processing
SRV_02964_s_at	NP_006518	SLBP	1.7942	RNA processing
SRV_02963_at	NP_006518	SLBP	1.68793	RNA processing
SRV_03046_at	NP_006749	U2AF1	1.5361	RNA processing
SRV_01898_at	NP_003575	DUSP11	1.59065	signal transduction
SRV_01638_at	NP_002873	RANBP1	1.63646	signal transduction
SRV_01231_at	NP_001893	CTH	1.77415	sulfur metabolism
SRV_00966_at	NP_001489	GCLC	1.50895	sulfur metabolism
SRV_00010_at	NP_002440	MSX2	3.81376	transcription factor
SRV_04940_a_at	NP_115753	ELOF1	1.50904	transcription regulation
SRV_01336_a_at	NP_002158	ID3	1.70408	transcription regulation
SRV_03649_at	NP_055816	SPEN	1.55375	transcription regulation
SRV_01795_at	NP_001027454	TMPO	1.86593	transcription regulation
SRV_08991_at	NP_001027454	TMPO	1.69065	transcription regulation
SRV_05455_a_at	NP_734467	C11ORF31	1.56755	translation
SRV_04811_a_at	NP_112182	ANP32E	2.22233	unknown
SRV_05272_a_at	NP_653210	CCDC43	1.55026	unknown
SRV_07717_at	NP_001017928	CCDC58	1.55845	unknown
SRV_05410_at	NP_694453	DRB1	1.60819	unknown
SRV_00520_at	XP_937759	LOC643509	1.66673	unknown
SRV_02124_a_at	NP_963925	TGM5	2.35414	unknown
SRV_05557_at	NP_848640	TMEM52	1.67426	unknown
SRV_00076_at	NP_003383	WNT5A	3.09337	Wnt signaling
SRV_06225_at	No Hit		6.7609
SRV_05745_at	No Hit		4.38203
SRV_06838_a_at	No Hit		4.30308
SRV_10450_at	No Hit		2.85648
SRV_10095_at	No Hit		2.83477
SRV_07269_at	No Hit		2.38582
SRV_09427_at	No Hit		2.27768
SRV_06306_at	No Hit		2.18589
SRV_07004_at	No Hit		2.06244
SRV_05744_x_at	No Hit		2.05143
SRV_08912_a_at	No Hit		2.03042
SRV_06910_a_at	No Hit		1.95048
SRV_06956_at	No Hit		1.9184
SRV_02807_a_at	No Hit		1.89251
SRV_06379_at	No Hit		1.87382
SRV_10026_at	No Hit		1.80113
SRV_10464_s_at	No Hit		1.79979
SRV_09438_at	No Hit		1.79507
SRV_09250_at	No Hit		1.77195
SRV_07624_x_at	No Hit		1.7709
SRV_10094_at	No Hit		1.70491
SRV_08910_at	No Hit		1.70221
SRV_09217_at	No Hit		1.66834
SRV_05697_at	No Hit		1.63467
SRV_06589_at	No Hit		1.632
SRV_07119_s_at	No Hit		1.62377
SRV_10291_at	No Hit		1.5826
SRV_05889_x_at	No Hit		1.57827
SRV_10442_at	No Hit		1.57754
SRV_07738_at	No Hit		1.53661
SRV_09165_at	No Hit		1.53454
SRV_08922_at	No Hit		1.5149
Downregulated - NR14 versus DL14
Probe ID	Best Hit	Gene Name	NR14/DL14	function
SRV_03459_x_at	NP_443189	ACRC	-5.43632	cell cycle
SRV_00953_a_at	NP_001440	FHL1	-1.95194	cell morphogenesis
SRV_00866_at	NP_001334	DAB2	-1.71766	cell proliferation
SRV_11256_at	NP_001837	COL4A2	-1.57713	ECM component
SRV_01283_a_at	NP_997647	FN1	-2.0195	ECM component
SRV_02592_a_at	NP_005567	LOXL1	-1.80827	ECM component
SRV_01423_a_at	NP_002412	MMP1	-3.88273	ECM remodelling
SRV_01430_at	NP_002418	MMP13	-2.76144	ECM remodelling
SRV_10485_at	NP_004521	MMP2	-1.51436	ECM remodelling
SRV_02399_a_at	NP_004985	MMP9	-4.46275	ECM remodelling
SRV_02274_at	NP_001020330	CD74	-1.99215	immune response
SRV_01199_a_at	NP_001822	CLU	-1.77491	immune response
SRV_02072_at	NP_004070	CTSS	-1.54261	immune response
SRV_00043_s_at	NP_002115	HLA-DRB5	-1.61165	immune response
SRV_04367_a_at	NP_064455	IGLL1	-2.72568	immune response
SRV_00078_at	NP_064455	IGLL1	-2.52905	immune response
SRV_00002_s_at	NP_064455	IGLL1	-1.99972	immune response
SRV_02600_a_at	NP_001008530	LGMN	-2.03404	immune response
SRV_02601_at	NP_001008530	LGMN	-1.54602	immune response
SRV_00442_at	NP_000569	SLC11A1	-1.90237	immune response
SRV_00744_a_at	NP_001113	ADFP	-3.03217	lipid metabolism
SRV_09231_at	NP_001113	ADFP	-2.47334	lipid metabolism
SRV_02141_at	NP_004306	ASAH1	-1.54427	lipid metabolism
SRV_10936_at	NP_000945	PTGDS	-2.85805	lipid metabolism
SRV_00327_a_at	NP_000387	CTSK	-2.80078	lysosome
SRV_00326_a_at	NP_000387	CTSK	-2.27713	lysosome
SRV_00355_at	NP_000425	NEU1	-1.54664	lysosome
SRV_03054_at	NP_006761	MARCO	-1.6438	macrophage specific
SRV_07726_a_at	NP_001034485	MPEG1	-1.69544	macrophage specific
SRV_04836_a_at	NP_112569	AGXT2L1	-2.4396	metabolism
SRV_01736_at	NP_003106	UAP1	-1.67086	metabolism
SRV_01735_a_at	NP_997192	UAP1L1	-1.77399	metabolism
SRV_01196_s_at	NP_001814	CKB	-1.9594	mitochondria
SRV_01313_a_at	NP_002078	GRN	-1.70509	mitochondria
SRV_01495_at	NP_002602	PDK2	-1.60553	mitochondria
SRV_02464_x_at	NP_005150	ACTC	-3.69434	muscle
SRV_10646_at	NP_000248	MYH7	-2.12131	muscle
SRV_02456_at	NP_001053	TCN1	-1.50066	neutrophil specific
SRV_02294_at	NP_004682	ATP6V0D1	-2.27424	oxidative phosphorylation
SRV_01134_at	NP_001684	ATP6V1B2	-1.53354	oxidative phosphorylation
SRV_05054_a_at	NP_852108	BTBD3	-1.50874	oxidative phosphorylation
SRV_00149_a_at	NP_000090	CST3	-2.39742	protease inhibitor
SRV_05457_a_at	NP_741994	USP2	-1.66731	protein breakdown
SRV_05456_a_at	NP_741994	USP2	-1.61506	protein breakdown
SRV_00130_a_at	NP_000032	APOE	-1.81706	response to stress
SRV_01167_a_at	NP_001743	CAT	-1.99935	response to stress
SRV_01177_a_at	NP_001091645	ENTPD1	-1.6052	response to stress
SRV_01821_at	NP_937758	TYROBP	-2.15594	response to stress
SRV_02419_a_at	NP_005016	SERPINI1	-2.15245	serine protease
SRV_10156_s_at	NP_071436	C10ORF54	-2.00025	signal transduction
SRV_01345_at	NP_002215	ITPR3	-1.56042	signal transduction
SRV_01633_at	NP_002863	RAC2	-1.65057	signal transduction
SRV_01653_a_at	NP_001005339	RGS10	-1.57616	signal transduction
SRV_01149_at	NP_001704	BHMT	-2.44037	sulfur metabolism
SRV_04514_at	NP_066951	POLR2L	-1.74595	transcription
SRV_01031_at	NP_001531	HSPB1	-1.6045	translation
SRV_04309_at	NP_938018	SLC37A2	-2.17898	transport
SRV_03627_at	NP_055695	CD302	-1.56135	unknown
SRV_05426_at	NP_001416	EMP3	-1.55219	unknown
SRV_04736_at	NP_079105	FLJ22662	-3.27742	unknown
SRV_03506_at	NP_055135	HEBP2	-1.95975	unknown
SRV_03421_a_at	NP_001094782	LR8	-1.73168	unknown
SRV_03422_a_at	NP_001094782	LR8	-1.64985	unknown
SRV_07677_at	NP_996778	UNQ830	-2.01916	unknown
SRV_07991_at	No Hit		-6.97484
SRV_10284_at	No Hit		-4.45166
SRV_09326_s_at	No Hit		-3.82408
SRV_09498_at	No Hit		-2.90319
SRV_07610_at	No Hit		-2.56057
SRV_09568_at	No Hit		-2.46625
SRV_10107_at	No Hit		-2.40924
SRV_07933_at	No Hit		-2.29743
SRV_10257_s_at	No Hit		-2.27445
SRV_07640_a_at	No Hit		-2.19467
SRV_10047_at	No Hit		-2.18734
SRV_10257_at	No Hit		-2.18655
SRV_09554_at	No Hit		-2.13067
SRV_07538_at	No Hit		-2.08859
SRV_10314_at	No Hit		-1.99868
SRV_09880_at	No Hit		-1.98867
SRV_10205_at	No Hit		-1.95456
AFFX-Xl-a1Act-5_s_at	Control (X. laevis actin)		-1.93599
SRV_10063_at	No Hit		-1.9324
SRV_07843_at	No Hit		-1.92816
SRV_09788_s_at	No Hit		-1.91306
SRV_09560_at	No Hit		-1.8823
SRV_10053_at	No Hit		-1.84596
SRV_10321_at	No Hit		-1.82185
SRV_08560_a_at	No Hit		-1.80271
SRV_10179_s_at	No Hit		-1.80005
SRV_07902_at	No Hit		-1.78461
SRV_10053_s_at	No Hit		-1.78015
SRV_10445_at	No Hit		-1.75969
SRV_10060_at	No Hit		-1.73691
SRV_10214_at	No Hit		-1.73567
SRV_10342_at	No Hit		-1.73534
SRV_06462_a_at	No Hit		-1.72725
SRV_08155_at	No Hit		-1.71457
SRV_07143_at	No Hit		-1.71328
SRV_08095_at	No Hit		-1.71176
SRV_06399_at	No Hit		-1.68815
SRV_07430_a_at	No Hit		-1.67967
SRV_10214_s_at	No Hit		-1.67468
SRV_06723_a_at	No Hit		-1.67032
SRV_09598_at	No Hit		-1.66316
SRV_07507_at	No Hit		-1.66011
SRV_05725_a_at	No Hit		-1.6591
SRV_05673_at	No Hit		-1.65632
SRV_10025_at	No Hit		-1.6549
SRV_10090_at	No Hit		-1.65476
SRV_08468_a_at	No Hit		-1.65453
SRV_09730_at	No Hit		-1.62697
SRV_07442_a_at	No Hit		-1.60558
SRV_10168_at	No Hit		-1.59974
SRV_07734_at	No Hit		-1.59903
SRV_07772_at	No Hit		-1.58006
SRV_10057_at	No Hit		-1.57266
SRV_06453_at	No Hit		-1.56691
SRV_13113_at	No Hit		-1.56038
SRV_09861_at	No Hit		-1.56017
SRV_10188_s_at	No Hit		-1.55458
SRV_05470_at	No Hit		-1.55277
SRV_07953_x_at	No Hit		-1.54875
SRV_10177_at	No Hit		-1.54525
SRV_10118_at	No Hit		-1.53698
SRV_10327_at	No Hit		-1.53227
SRV_05757_a_at	No Hit		-1.53204
SRV_05786_at	No Hit		-1.51457
SRV_07537_at	No Hit		-1.51109
SRV_06442_at	No Hit		-1.5085
SRV_07860_s_at	No Hit		-1.50751
SRV_07376_at	No Hit		-1.50338
