# Supplementary material for: Microarray and cDNA sequence analysis of transcription during nerve-dependent limb regeneration
Source: BMC Biol. 2009 Jan 13;7:1. doi: 10.1186/1741-7007-7-1 (PMC2630914; doi:10.1186/1741-7007-7-1)
Supplement: Additional file 5 — 1150 contigs that differed significantly in abundance between cDNA libraries according to 454 sequencing. The data show the normalized counts for genes that were identified as differentially expressed between any of the five libraries. Genes with significant human hits were hand-annotated using GO terminology, NCBI Entrez Gene descriptions, and Pubmed searches. [file 1741-7007-7-1-S5.xls]

## Sheet: Sheet1
Additional file 5. 1150 significant genes using 454 sequencing
Cluster ID	Best hit	Gene	NR5 454	DL5 454	NR14 454	DL14 454	C 454	function
Cluster_9122_Contig1	NP_006127	CAPZA2	38.2115	29.8753	42.9859	9	15.7127	actin polymerization
Cluster_265672_Contig10	NP_001738	CAPG	274.645	226.554	140.421	172	151.235	actin polymerization
Cluster_42832_Contig1	NP_005722	ARPC2	71.6465	22.4065	15.7615	30	15.7127	actin polymerization
Cluster_370112_Contig1	NP_002289	LCP1	0	0	0	0	13.7486	actin-binding
Cluster_271620_Contig1	NP_001136	ANG	9.55287	37.3441	21.493	45	13.7486	angiogenesis
Cluster_2570_Contig1	NP_037506	PDCD6IP	16.7175	0	8.59718	0	0	anti-apoptotic
Cluster_124758_Contig3	NP_006142	LPO	81.1994	57.261	128.958	84	64.8149	antioxidant
Cluster_115903_Contig3	NP_000843	GSTP1	105.082	112.032	110.331	63	172.84	antioxidant
Cluster_162470_Contig2	NP_000843	GSTP1	140.905	57.261	44.4188	77	76.5995	antioxidant
Cluster_103248_Contig1	NP_057001	GSTK1	4.77643	24.8961	4.29859	2	9.82044	antioxidant
Cluster_361906_Contig17	NP_892030	RNF36	205.387	278.836	295.17	168	137.486	apoptosis
Cluster_103433_Contig1	NP_004699	PDCD5	90.7522	29.8753	32.9559	24	43.21	apoptosis
Cluster_373329_Contig1	NP_954642	BGLAP	0	4.97922	0	1	15.7127	bone development
Cluster_256981_Contig2	NP_001012321	RPSA	45.3761	87.1363	113.196	87	139.45	cell adhesion
Cluster_269904_Contig1	NP_006466	POSTN	138.517	94.6051	127.525	60	153.199	cell adhesion
NP_006594.3	NP_006594	STAG2	26.2704	0	7.16432	3	5.89227	cell cycle
NP_006297.2	NP_006297	SMC1L1	11.9411	0	1.43286	0	0	cell cycle
NP_006256.1	NP_006256	RAD21	2.38822	2.48961	15.7615	0	1.96409	cell cycle
Cluster_420157_Contig3	NP_005663	PSCA	31.0468	34.8545	71.6432	111	25.5332	cell cycle
Cluster_20600_Contig1	NP_620121	PAM	21.494	0	0	0	0	cell cycle
Cluster_45769_Contig1	NP_062563	GKN1	0	12.448	0	0	0	cell cycle
Cluster_57604_Contig1	NP_004441	ERH	0	24.8961	0	0	0	cell cycle
Cluster_410009_Contig3	NP_001782	CDC42	109.858	92.1155	57.3145	67	41.2459	cell cycle
Cluster_406277_Contig1	NP_006420	CCT7	76.4229	29.8753	30.0901	36	76.5995	cell cycle
Cluster_7211_Contig1	NP_057321	ANAPC5	11.9411	0	0	0	0	cell cycle
Cluster_159782_Contig1	NP_005907	MCM7	0	0	12.8958	1	0	cell cycle
Cluster_41127_Contig1	NP_005663	PSCA	11.9411	2.48961	32.9559	5	3.92818	cell cycle
Cluster_214667_Contig1	NP_872590	PCNA	19.1057	32.3649	45.8516	3	15.7127	cell cycle
Cluster_62787_Contig2	NP_002257	KPNA2	7.16465	24.8961	41.553	7	31.4254	cell cycle
Cluster_338484_Contig1	NP_005971	S100P	1497.41	1232.36	937.093	1110	1575.2	cell motility
Cluster_114218_Contig1	NP_005971	S100P	107.47	169.293	160.481	278	129.63	cell motility
NP_001017973.1	NP_001017973	P4HA2	14.3293	0	0	1	3.92818	collagen synthesis
Cluster_42238_Contig524	NP_001017962	P4HA1	11.9411	2.48961	0	0	1.96409	collagen synthesis
NP_003371.2	NP_003371	VIM	54.929	69.7091	30.0901	98	37.3177	cytoskeleton
Cluster_205690_Contig12	NP_005992	TUBA2	219.716	179.252	150.451	80	135.522	cytoskeleton
Cluster_42238_Contig113	NP_066932	TMSB4X	14.3293	44.813	15.7615	80	92.3122	cytoskeleton
Cluster_42238_Contig147	NP_066932	TMSB4X	23.8822	12.448	27.2244	58	74.6354	cytoskeleton
Cluster_42238_Contig316	NP_066932	TMSB4X	0	0	24.3587	2	0	cytoskeleton
NP_057529.1	NP_057529	PLEK2	59.7054	29.8753	0	12	0	cytoskeleton
Cluster_205690_Contig8	NP_941962	KRTAP10-7	31.0468	42.3234	101.733	99	33.3895	cytoskeleton
Cluster_372487_Contig2	NP_005545	KRT6A	16.7175	17.4273	10.03	21	74.6354	cytoskeleton
Cluster_42238_Contig110	NP_000415	KRT4	1105.74	704.559	875.48	625	665.826	cytoskeleton
Cluster_42238_Contig543	NP_000415	KRT4	138.517	102.074	193.437	280	157.127	cytoskeleton
Cluster_48672_Contig1	NP_061883	KRT20	19.1057	12.448	53.016	18	25.5332	cytoskeleton
Cluster_244181_Contig5	NP_002266	KRT15	95.5287	92.1155	91.7033	40	141.414	cytoskeleton
Cluster_48672_Contig4	NP_000214	KRT12	1241.87	1312.02	2497.48	2043	1233.45	cytoskeleton
Cluster_69823_Contig10	NP_000214	KRT12	229.269	161.825	247.885	476	237.655	cytoskeleton
Cluster_42238_Contig2	NP_778238	K6IRS3	1256.2	662.236	752.253	564	583.334	cytoskeleton
Cluster_261648_Contig1	NP_006073	K-ALPHA-1	69.2583	67.2194	91.7033	33	94.2763	cytoskeleton
Cluster_202805_Contig4	NP_112598	EPPK1	21.494	0	1.43286	2	3.92818	cytoskeleton
Cluster_155960_Contig1	NP_001008844	DSP	0	0	15.7615	0	0	cytoskeleton
NP_001094.1	NP_001094	ACTN2	0	0	0	1	9.82044	cytoskeleton
Cluster_359288_Contig1	NP_001093	ACTN1	0	0	0	0	9.82044	cytoskeleton
Cluster_40666_Contig1	NP_005150	ACTC	4.77643	2.48961	1.43286	0	39.2818	cytoskeleton
Cluster_307653_Contig28	NP_001092	ACTB	1356.51	1523.64	1558.96	1754	1439.68	cytoskeleton
Cluster_307653_Contig16	NP_001605	ACTB	1115.3	1192.52	706.402	1160	687.431	cytoskeleton
Cluster_86374_Contig2	NP_001091	ACTA1	0	4.97922	0	0	11.7845	cytoskeleton
Cluster_86374_Contig3	NP_001091	ACTA1	4.77643	12.448	0	2	54.9945	cytoskeleton
Cluster_307653_Contig4	NP_001091	ACTA1	21.494	17.4273	0	1	121.774	cytoskeleton
Cluster_16740_Contig1	NP_003119	RPL23AP13	66.8701	0	0	0	1.96409	cytoskeleton
Cluster_42238_Contig5	NP_000415	KRT4	384.503	201.658	240.721	139	56.9586	cytoskeleton
Cluster_13859_Contig2	NP_000413	KRT17	119.411	52.2818	27.2244	22	7.85636	cytoskeleton
Cluster_374087_Contig1	NP_000467	AK1	11.9411	19.9169	1.43286	0	68.7431	DNA metabolism
Cluster_203654_Contig6	NP_066406	HIST2H2BE	0	2.48961	10.03	0	0	DNA packaging
Cluster_203654_Contig5	NP_066402	HIST1H2BJ	9.55287	59.7506	85.9718	46	78.5636	DNA packaging
Cluster_23276_Contig1	NP_006798	CBX1	14.3293	0	0	0	0	DNA packaging
Cluster_158629_Contig7	NP_005611	S100A11	124.187	74.6883	61.6131	134	90.3481	DNA replication
Cluster_163984_Contig1	NP_001896	CTPS	0	2.48961	12.8958	1	1.96409	DNA synthsis
Cluster_8117_Contig2	NP_005798	PRG4	114.634	39.8337	22.9258	7	47.1381	ECM component
Cluster_269904_Contig8	NP_006466	POSTN	33.435	19.9169	20.0601	3	31.4254	ECM component
Cluster_269904_Contig7	NP_006466	POSTN	9.55287	7.46883	44.4188	8	23.5691	ECM component
Cluster_139561_Contig6	NP_002336	LUM	145.681	114.522	90.2704	109	190.517	ECM component
NP_000417.2	NP_000417	LAMA2	14.3293	0	0	0	0	ECM component
Cluster_61794_Contig1	NP_001990	FBN2	7.16465	7.46883	5.73145	31	13.7486	ECM component
Cluster_379676_Contig2	NP_000129	FBN1	16.7175	7.46883	2.86573	1	39.2818	ECM component
NP_004941.2	NP_004941	DSPG3	0	0	0	2	19.6409	ECM component
Cluster_19884_Contig1	NP_004376	CSPG2	38.2115	27.3857	5.73145	6	3.92818	ECM component
NP_001843.1	NP_001843	COL9A2	0	0	0	0	11.7845	ECM component
Cluster_79966_Contig1	NP_001840	COL6A2	7.16465	17.4273	27.2244	6	0	ECM component
Cluster_329468_Contig1	NP_001840	COL6A2	4.77643	12.448	12.8958	31	39.2818	ECM component
NP_000384.2	NP_000384	COL5A2	97.9169	57.261	51.5831	40	111.953	ECM component
Cluster_25097_Contig1	NP_000084	COL5A1	59.7054	27.3857	25.7915	41	94.2763	ECM component
Cluster_42238_Contig3	NP_000081	COL3A1	644.819	380.91	259.348	642	402.638	ECM component
Cluster_43063_Contig2	NP_000080	COL1A2	1363.67	970.948	581.743	1025	1343.44	ECM component
Cluster_359951_Contig1	NP_000080	COL1A2	11.9411	4.97922	0	22	33.3895	ECM component
Cluster_42238_Contig57	NP_000079	COL1A1	2.38822	0	0	0	11.7845	ECM component
Cluster_8559_Contig1	NP_542197	COL11A1	4.77643	4.97922	1.43286	2	25.5332	ECM component
Cluster_399728_Contig1	NP_542197	COL11A1	11.9411	14.9377	0	3	35.3536	ECM component
Cluster_408469_Contig1	NP_001126	AGC1	4.77643	2.48961	0	0	21.605	ECM component
Cluster_384209_Contig1	NP_037359	AGC1	0	14.9377	0	3	33.3895	ECM component
NP_003824.2	NP_003824	MATN4	0	4.97922	7.16432	5	51.0663	ECM component
Cluster_38397_Contig2	NP_001928	DPT	45.3761	77.1779	28.6573	16	86.4199	ECM component
Cluster_257376_Contig1	NP_001844	COL9A3	9.55287	19.9169	0	15	100.169	ECM component
NP_476507.2	NP_476507	COL6A3	50.1526	19.9169	22.9258	33	70.7072	ECM component
Cluster_42238_Contig109	NP_001835	COL2A1	102.693	87.1363	5.73145	47	544.053	ECM component
Cluster_42238_Contig1	NP_000079	COL1A1	1356.51	796.675	454.218	812	1553.59	ECM component
Cluster_41363_Contig1	NP_542197	COL11A1	9.55287	9.95844	4.29859	21	60.8868	ECM component
Cluster_79159_Contig1	NP_003245	TIMP1	14.3293	27.3857	4.29859	2	0	ECM remodelling
Cluster_78207_Contig1	O13065	aMMP1	16.7175	49.7922	0	16	0	ECM remodelling
NP_004985.2	NP_004985	MMP9	90.7522	161.825	11.4629	92	3.92818	ECM remodelling
Cluster_146770_Contig1	O13065	aMMP1.1	112.246	134.439	15.7615	23	9.82044	ECM turnover
Cluster_252773_Contig1	NP_003352	UMOD	121.799	32.3649	114.629	102	66.779	epidermal development
Cluster_209906_Contig1	NP_003236	TGM3	262.704	201.658	171.944	115	106.061	epidermis development
Cluster_102058_Contig2	NP_003352	UMOD	35.8233	17.4273	57.3145	12	33.3895	epithelial development
Cluster_312041_Contig4	NP_001012333	MDK	38.2115	34.8545	103.166	205	3.92818	growth factor
Cluster_130083_Contig2	NP_001740	CAPNS1	0	2.48961	14.3286	0	1.96409	intracellular protease
Cluster_101620_Contig1	NP_005177	CAPN1	4.77643	39.8337	18.6272	1	9.82044	intracellular protease
Cluster_380388_Contig1	NP_003286	TPT1	76.4229	62.2402	41.553	97	117.845	ion transport
Cluster_380388_Contig2	NP_003286	TPT1	0	19.9169	0	13	1.96409	ion transport
Cluster_414970_Contig1	NP_001850	SLC31A1	21.494	0	2.86573	0	0	ion transport
Cluster_348368_Contig4	NP_005372	NCL	71.6465	79.6675	63.046	126	60.8868	ion transport
Cluster_353319_Contig1	NP_078966	MUC16	11.9411	2.48961	27.2244	13	0	ion transport
Cluster_156651_Contig2	NP_002005	FKBP4	35.8233	49.7922	20.0601	8	47.1381	ion transport
Cluster_265672_Contig5	NP_002023	FTH1	23.8822	32.3649	20.0601	105	13.7486	iron storage
Cluster_265672_Contig20	NP_002023	FTH1	121.799	360.993	226.392	484	274.972	iron storage
Cluster_265672_Contig17	NP_002023	FTH1	16.7175	39.8337	11.4629	42	7.85636	iron storage
NP_060813.1	NP_060813	RIOK2	0	2.48961	0	0	9.82044	kinase
NP_057021.2	NP_057021	PIGT	0	12.448	1.43286	0	3.92818	lipid metabolism
NP_006205.1	NP_006205	PHYH	31.0468	0	1.43286	3	1.96409	lipid metabolism
Cluster_193687_Contig3	NP_004093	FABP3	160.011	149.377	243.587	147	119.809	lipid metabolism
Cluster_38850_Contig1	NP_002769	PSAP	35.8233	89.6259	38.6873	62	27.4972	lipid metabolism
NP_001684.2	NP_001684	ATP6V1B2	0	17.4273	2.86573	1	0	lysosome
Cluster_1133_Contig3	NP_001685	ATP6V0C	140.905	181.741	91.7033	133	72.6713	lysosome
Cluster_348368_Contig1	NP_001035931	PSAP	0	9.95844	2.86573	46	0	lysosome
Cluster_348368_Contig10	NP_001035931	PSAP	9.55287	17.4273	1.43286	54	9.82044	lysosome
Cluster_151026_Contig2	NP_001034485	MPEG1	272.257	311.201	252.184	157	157.127	macrophage specific
Cluster_369756_Contig1	NP_003320	TXN	11.9411	17.4273	25.7915	15	47.1381	metabolism
Cluster_57100_Contig1	NP_036385	TKTL1	42.9879	12.448	17.1944	14	5.89227	metabolism
Cluster_36533_Contig4	NP_002622	PGD	241.21	276.347	187.705	202	135.522	metabolism
NP_000280.1	NP_000280	PFKM	2.38822	7.46883	0	0	19.6409	metabolism
Cluster_42238_Contig4	NP_000909	P4HB	38.2115	17.4273	20.0601	7	9.82044	metabolism
Cluster_118140_Contig1	XP_946095	OTOG	0	0	10.03	0	3.92818	metabolism
Cluster_381952_Contig2	NP_002291	LDHB	11.9411	14.9377	25.7915	6	51.0663	metabolism
Cluster_269188_Contig4	NP_005557	LDHA	324.797	370.952	180.541	95	324.075	metabolism
Cluster_344629_Contig3	NP_002037	GAPDH	150.458	141.908	101.733	118	314.254	metabolism
Cluster_380555_Contig1	NP_000661	ADH4	21.494	19.9169	5.73145	10	56.9586	metabolism
Cluster_60446_Contig1	NP_001013454	MPST	0	24.8961	1.43286	1	1.96409	metabolism
Cluster_370568_Contig1	XP_943583	DHRS7C	2.38822	4.97922	0	2	37.3177	metabolism
Cluster_399721_Contig1	NP_000661	ADH4	2.38822	12.448	0	1	13.7486	metabolism
Cluster_224135_Contig1	NP_000356	TPI1	9.55287	22.4065	10.03	8	39.2818	metabolism/glycolysis
Cluster_372278_Contig1	NP_006160	NNMT	0	0	0	0	27.4972	methyltransferaase
Cluster_395901_Contig1	NP_006765	INMT	0	2.48961	0	0	17.6768	methyltransferaase
Cluster_16373_Contig1	NP_006765	INMT	4.77643	2.48961	5.73145	0	62.8508	methyltransferaase
NP_001001563.1	NP_001001563	TIMM50	0	14.9377	1.43286	0	1.96409	mitochondria
Cluster_56917_Contig2	NP_067022	SQRDL	23.8822	7.46883	7.16432	3	19.6409	mitochondria
Cluster_231432_Contig1	NP_001143	SLC25A5	169.563	161.825	233.557	352	292.649	mitochondria
Cluster_36451_Contig1	NP_001142	SLC25A4	2.38822	2.48961	0	0	37.3177	mitochondria
Cluster_298960_Contig5	NP_005720	PPIF	224.492	370.952	288.006	433	294.613	mitochondria
NP_665812.1	NP_665812	PDCD8	16.7175	0	4.29859	2	0	mitochondria
Cluster_49137_Contig1	NP_002159	IDH2	57.3172	24.8961	17.1944	36	74.6354	mitochondria
Cluster_395138_Contig2	NP_004474	GCSH	33.435	17.4273	12.8958	10	41.2459	mitochondria
Cluster_225053_Contig1	NP_009151	CA5B	28.6586	9.95844	27.2244	3	31.4254	mitochondria
Cluster_26157_Contig1	NP_001013003	C1ORF31	31.0468	0	0	0	1.96409	mitochondria
Cluster_166477_Contig1	NP_005754	AASS	0	0	10.03	0	0	mitochondria/electron transport
Cluster_34770_Contig1	NP_005908	MDH1	35.8233	32.3649	30.0901	7	68.7431	mitochondria/kreb's cycle
Cluster_340799_Contig1	NP_001002258	ATP5G3	57.3172	72.1987	41.553	72	131.594	mitochondria/oxidative phosph.
Cluster_162984_Contig2	NP_005167	ATP5G2	21.494	22.4065	21.493	59	39.2818	mitochondria/oxidative phosph.
Cluster_140470_Contig1	NP_001679	ATP5F1	169.563	102.074	60.1803	78	164.983	mitochondria/oxidative phosph.
Cluster_36533_Contig2	NP_006285	UQCRB	14.3293	7.46883	2.86573	9	29.4613	mitochondria/oxidative phosph.
Cluster_36352_Contig1	NP_004991	NDUFA5	14.3293	27.3857	10.03	10	41.2459	mitochondria/oxidative phosph.
Cluster_374946_Contig1	NP_004539	NDUFB10	9.55287	27.3857	8.59718	12	37.3177	mitochondria/oxidative phosph.
Cluster_380611_Contig1	NP_006821	UQCR	2.38822	0	1.43286	0	13.7486	mitochondrial/oxidative phos.
Cluster_312629_Contig1	NP_851939	FKBP7	14.3293	0	5.73145	28	29.4613	molecular chaperone
Cluster_383826_Contig1	NP_596869	TTN	0	0	0	0	9.82044	muscle
Cluster_390237_Contig1	NP_596869	TTN	0	4.97922	0	0	21.605	muscle
Cluster_364711_Contig1	NP_596869	TTN	0	0	0	1	15.7127	muscle
Cluster_391207_Contig2	NP_596869	TTN	2.38822	0	0	0	9.82044	muscle
Cluster_69393_Contig1	NP_596869	TTN	4.77643	7.46883	1.43286	1	19.6409	muscle
Cluster_38_Contig1	NP_596869	TTN	2.38822	0	0	0	11.7845	muscle
Cluster_391100_Contig1	NP_596869	TTN	4.77643	0	0	1	21.605	muscle
Cluster_394989_Contig1	NP_596869	TTN	0	2.48961	0	0	9.82044	muscle
Cluster_384357_Contig1	NP_596869	TTN	2.38822	0	0	1	15.7127	muscle
Cluster_387282_Contig2	NP_596869	TTN	0	2.48961	1.43286	5	35.3536	muscle
Cluster_367075_Contig1	NP_596869	TTN	14.3293	7.46883	0	1	47.1381	muscle
Cluster_355842_Contig1	NP_596869	TTN	0	0	0	0	9.82044	muscle
Cluster_248751_Contig1	NP_596869	TTN	2.38822	4.97922	0	3	25.5332	muscle
Cluster_356844_Contig1	NP_596869	TTN	0	0	0	1	15.7127	muscle
Cluster_30179_Contig1	NP_596869	TTN	11.9411	0	2.86573	1	15.7127	muscle
Cluster_13060_Contig1	NP_596869	TTN	4.77643	0	0	0	11.7845	muscle
Cluster_400906_Contig1	NP_597681	TTN	0	2.48961	0	1	17.6768	muscle
Cluster_389840_Contig1	NP_597681	TTN	0	0	0	0	9.82044	muscle
Cluster_362071_Contig1	NP_597681	TTN	0	0	0	0	11.7845	muscle
Cluster_362071_Contig2	NP_597681	TTN	2.38822	7.46883	0	0	15.7127	muscle
Cluster_409487_Contig1	NP_597681	TTN	0	0	0	1	11.7845	muscle
Cluster_397037_Contig1	NP_597681	TTN	2.38822	0	0	0	11.7845	muscle
Cluster_93718_Contig1	NP_597681	TTN	2.38822	4.97922	1.43286	1	19.6409	muscle
Cluster_395644_Contig1	NP_597681	TTN	2.38822	0	1.43286	1	21.605	muscle
Cluster_376170_Contig1	NP_597681	TTN	4.77643	0	1.43286	0	25.5332	muscle
Cluster_379933_Contig1	NP_597681	TTN	2.38822	0	0	3	13.7486	muscle
Cluster_40174_Contig1	NP_597681	TTN	4.77643	2.48961	1.43286	0	17.6768	muscle
Cluster_406120_Contig1	NP_597681	TTN	0	0	0	1	15.7127	muscle
Cluster_406919_Contig1	NP_597681	TTN	7.16465	4.97922	2.86573	0	41.2459	muscle
Cluster_399136_Contig1	NP_597681	TTN	2.38822	4.97922	0	3	17.6768	muscle
Cluster_365847_Contig1	NP_597681	TTN	0	7.46883	0	2	49.1022	muscle
Cluster_409932_Contig2	NP_597681	TTN	2.38822	2.48961	4.29859	1	37.3177	muscle
Cluster_27278_Contig1	NP_597681	TTN	14.3293	2.48961	0	0	7.85636	muscle
Cluster_355625_Contig1	NP_597681	TTN	4.77643	0	1.43286	2	15.7127	muscle
Cluster_103699_Contig1	NP_597681	TTN	2.38822	2.48961	0	1	39.2818	muscle
Cluster_351453_Contig1	NP_597681	TTN	0	2.48961	0	0	11.7845	muscle
Cluster_212405_Contig1	NP_597681	TTN	0	4.97922	4.29859	2	25.5332	muscle
Cluster_301786_Contig2	NP_998839	TPM2	26.2704	12.448	21.493	40	7.85636	muscle
Cluster_334397_Contig2	NP_001018005	TPM1	14.3293	4.97922	0	7	62.8508	muscle
Cluster_378301_Contig2	NP_003273	TNNI2	9.55287	22.4065	1.43286	0	84.4558	muscle
Cluster_378960_Contig4	NP_003270	TNNC2	69.2583	74.6883	0	10	1549.67	muscle
Cluster_378960_Contig2	NP_003270	TNNC2	4.77643	0	1.43286	0	39.2818	muscle
Cluster_411989_Contig1	NP_002845	PVALB	0	2.48961	0	0	39.2818	muscle
Cluster_92283_Contig2	NP_872270	PKM2	19.1057	29.8753	7.16432	1	39.2818	muscle
Cluster_390492_Contig1	NP_004534	NEB	2.38822	0	0	0	11.7845	muscle
Cluster_397644_Contig1	NP_004534	NEB	0	2.48961	0	0	9.82044	muscle
Cluster_40380_Contig1	NP_005312	HIST1H1E	21.494	29.8753	11.4629	34	58.9227	muscle
NP_001419.1	NP_001419	ENO1	69.2583	84.6467	20.0601	46	56.9586	muscle
NP_004001.1	NP_004001	DMD	0	0	0	0	9.82044	muscle
NP_063968.1	NP_063968	ADD3	0	0	0	0	9.82044	muscle
Cluster_371650_Contig1	NP_005954	MYH1	0	0	0	0	11.7845	muscle
Cluster_372298_Contig3	NP_005954	MYH1	16.7175	4.97922	0	0	64.8149	muscle
Cluster_293395_Contig9	NP_005954	MYH1	2.38822	2.48961	0	0	15.7127	muscle
Cluster_293395_Contig11	NP_005954	MYH1	4.77643	12.448	0	0	64.8149	muscle
Cluster_293395_Contig10	NP_005954	MYH1	21.494	24.8961	0	2	194.445	muscle
NP_060004.3	NP_060004	MYH2	7.16465	0	0	10	70.7072	muscle
Cluster_401391_Contig1	NP_002461	MYH3	0	2.48961	0	0	13.7486	muscle
Cluster_180856_Contig1	NP_002461	MYH3	7.16465	0	1.43286	2	23.5691	muscle
Cluster_351284_Contig1	NP_002461	MYH3	0	0	1.43286	0	21.605	muscle
Cluster_293395_Contig3	NP_002461	MYH3	2.38822	12.448	1.43286	0	56.9586	muscle
Cluster_372779_Contig1	NP_060003	MYH4	0	0	0	0	9.82044	muscle
Cluster_381405_Contig2	NP_060003	MYH4	0	0	0	1	15.7127	muscle
Cluster_361129_Contig7	NP_060003	MYH4	0	2.48961	0	2	21.605	muscle
Cluster_371650_Contig2	NP_060003	MYH4	0	0	0	0	13.7486	muscle
Cluster_361129_Contig2	NP_060003	MYH4	4.77643	0	1.43286	1	19.6409	muscle
Cluster_409988_Contig1	NP_060003	MYH4	0	4.97922	0	0	15.7127	muscle
Cluster_372298_Contig4	NP_060003	MYH4	9.55287	7.46883	1.43286	1	60.8868	muscle
Cluster_361129_Contig3	NP_060003	MYH4	0	12.448	1.43286	1	68.7431	muscle
Cluster_404557_Contig2	NP_002462	MYH6	4.77643	4.97922	0	0	19.6409	muscle
Cluster_371150_Contig1	NP_002462	MYH6	0	2.48961	0	0	11.7845	muscle
Cluster_391974_Contig1	NP_000248	MYH7	0	0	0	0	9.82044	muscle
Cluster_404557_Contig1	NP_000248	MYH7	4.77643	2.48961	0	0	51.0663	muscle
Cluster_412038_Contig2	NP_000248	MYH7	7.16465	9.95844	0	0	56.9586	muscle
Cluster_369359_Contig1	NP_002463	MYH8	2.38822	2.48961	0	0	19.6409	muscle
Cluster_253814_Contig1	NP_005955	MYH10	0	0	0	13	0	muscle
Cluster_376954_Contig2	NP_524146	MYL1	71.6465	52.2818	4.29859	6	426.207	muscle
Cluster_381600_Contig2	NP_002467	MYL4	2.38822	2.48961	1.43286	3	54.9945	muscle
Cluster_292318_Contig1	NP_524147	MYL6	128.964	146.887	68.7775	101	72.6713	muscle
Cluster_25373_Contig1	NP_003793	MYH13	4.77643	0	0	0	21.605	muscle
Cluster_350609_Contig1	NP_003793	MYH13	0	0	0	0	21.605	muscle
Cluster_25373_Contig2	NP_003793	MYH13	0	0	0	0	9.82044	muscle
NP_003961.2	NP_003961	MYOM2	0	0	0	0	19.6409	muscle
Cluster_390236_Contig1	NP_995325	MUSTN1	0	0	0	4	15.7127	muscle
Cluster_380415_Contig1	NP_597681	TTN	2.38822	7.46883	0	0	41.2459	muscle
Cluster_334397_Contig5	NP_001018005	TPM1	16.7175	19.9169	2.86573	6	178.732	muscle
Cluster_378301_Contig1	NP_003273	TNNI2	11.9411	2.48961	0	0	104.097	muscle
Cluster_361764_Contig1	NP_055147	SMPX	4.77643	9.95844	0	0	27.4972	muscle
Cluster_373883_Contig1	NP_002845	PVALB	14.3293	24.8961	0	1	54.9945	muscle
Cluster_8117_Contig1	NP_002845	PVALB	71.6465	102.074	2.86573	2	567.622	muscle
Cluster_92283_Contig1	NP_002645	PKM2	145.681	266.388	93.1361	59	190.517	muscle
Cluster_391194_Contig1	NP_037424	MYLPF	7.16465	17.4273	0	4	49.1022	muscle
NP_006054.2	NP_006054	KBTBD10	7.16465	2.48961	0	1	15.7127	muscle
Cluster_396601_Contig1	NP_001967	ENO1	2.38822	2.48961	5.73145	10	64.8149	muscle
Cluster_380079_Contig1	NP_003467	CSRP3	0	0	0	0	9.82044	muscle
Cluster_252198_Contig2	NP_958434	CNN2	11.9411	29.8753	10.03	9	0	muscle
Cluster_373840_Contig3	NP_001815	CKM	35.8233	67.2194	1.43286	8	306.398	muscle
Cluster_400866_Contig1	NP_775293	ATP2A1	0	0	0	2	29.4613	muscle
Cluster_275824_Contig1	NP_908930	ALDOA	88.364	131.949	30.0901	45	298.542	muscle
Cluster_86374_Contig1	NP_005150	ACTC	0	0	0	0	13.7486	muscle
Cluster_407396_Contig1	NP_001604	ACTA2	7.16465	14.9377	4.29859	5	31.4254	muscle
Cluster_307653_Contig6	NP_001604	ACTA2	9.55287	14.9377	0	6	29.4613	muscle
Cluster_396232_Contig1	NP_004524	MYBPC2	2.38822	0	0	0	27.4972	muscle
Cluster_358800_Contig1	NP_004524	MYBPC2	9.55287	7.46883	0	0	31.4254	muscle
Cluster_397120_Contig1	NP_002461	MYH3	9.55287	2.48961	0	2	64.8149	muscle
Cluster_379811_Contig1	NP_002461	MYH3	2.38822	9.95844	0	0	80.5276	muscle
Cluster_361129_Contig1	NP_060003	MYH4	16.7175	9.95844	0	3	168.912	muscle
Cluster_412038_Contig1	NP_000248	MYH7	2.38822	19.9169	1.43286	3	72.6713	muscle
Cluster_362981_Contig1	NP_000423	MYL2	21.494	37.3441	4.29859	12	225.87	muscle
Cluster_354028_Contig1	NP_000423	MYL2	11.9411	2.48961	1.43286	8	53.0304	muscle
NP_067068.1	NP_067068	MYOZ1	2.38822	4.97922	0	0	15.7127	muscle
Cluster_376829_Contig3	NP_001036246	TNNT3	0	12.448	0	0	17.6768	muscle
Cluster_376829_Contig2	NP_001036246	TNNT3	9.55287	4.97922	0	1	88.384	muscle
Cluster_400969_Contig1	NP_001440	FHL1	2.38822	2.48961	0	3	53.0304	muscle development
Cluster_376826_Contig1	NP_000175	HBG2	14.3293	24.8961	0	9	31.4254	oxygen transport
Cluster_348434_Contig2	NP_000510	HBD	640.042	667.215	134.689	547	1068.46	oxygen transport
Cluster_40815_Contig5	NP_000549	HBA1	604.219	555.183	134.689	506	1154.88	oxygen transport
Cluster_381840_Contig1	NP_000549	HBA1	210.163	241.492	65.9117	198	477.274	oxygen transport
Cluster_302299_Contig61	NP_000550	HBG2	107.47	94.6051	30.0901	93	255.332	oxygen transport
Cluster_376826_Contig2	NP_005321	HBE1	38.2115	44.813	2.86573	24	82.4917	oxygen transport
Cluster_185719_Contig1	NP_000549	HBA1	76.4229	74.6883	21.493	21	139.45	oxygen transport
Cluster_220838_Contig2	NP_542181	WFDC3	11.9411	4.97922	17.1944	1	35.3536	protease inhibitor
Cluster_332512_Contig4	NP_857593	SPINT1	9.55287	27.3857	22.9258	5	31.4254	protease inhibitor
Cluster_332745_Contig1	NP_000091	CSTB	11.9411	29.8753	10.03	40	5.89227	protease inhibitor
Cluster_346196_Contig1	NP_000090	CST3	117.023	39.8337	30.0901	106	76.5995	protease inhibitor
NP_001008883.1	NP_001008883	CCT3	14.3293	42.3234	12.8958	9	19.6409	protein folding
Cluster_361176_Contig3	NP_003136	SSR2	14.3293	9.95844	5.73145	11	35.3536	protein transport
Cluster_336351_Contig1	NP_055117	SEC61G	107.47	99.5844	50.1502	73	51.0663	protein transport
Cluster_45411_Contig1	NP_004902	PDIA4	0	9.95844	0	0	1.96409	protein transport
Cluster_404913_Contig1	NP_003900	CPNE3	21.494	2.48961	1.43286	5	3.92818	protein transport
Cluster_218135_Contig1	NP_004850	CLTC	7.16465	44.813	28.6573	9	53.0304	protein transport
NP_006651.2	NP_006651	CLPX	0	2.48961	10.03	0	0	protein transport
Cluster_210568_Contig1	NP_004059	AP2M1	28.6586	24.8961	10.03	3	19.6409	protein transport
Cluster_322793_Contig2	NP_003338	UBE2L3	78.8112	27.3857	37.2545	34	33.3895	protein turnover
Cluster_164953_Contig1	NP_003330	UBE2D2	0	0	10.03	0	0	protein turnover
NP_060140.2	NP_060140	OTUB1	19.1057	0	1.43286	2	9.82044	protein turnover
NP_056986.2	NP_056986	EDD1	16.7175	39.8337	11.4629	7	1.96409	protein turnover
Cluster_22936_Contig1	NP_006312	ARIH2	11.9411	0	0	0	1.96409	protein turnover
Cluster_644_Contig2	NP_002843	PTX3	16.7175	4.97922	0	6	0	response to stress
Cluster_30800_Contig1	NP_000230	LYZ	7.16465	24.8961	0	10	1.96409	response to stress
Cluster_399937_Contig6	NP_036552	IFIT5	2.38822	49.7922	15.7615	12	5.89227	response to stress
Cluster_399937_Contig1	NP_036552	IFIT5	14.3293	47.3026	15.7615	12	17.6768	response to stress
Cluster_246769_Contig2	NP_031381	HSP90AB1	757.065	465.557	484.308	677	583.334	response to stress
Cluster_228723_Contig1	NP_443174	GBP5	0	0	0	13	0	response to stress
Cluster_321696_Contig2	NP_997639	FN1	66.8701	39.8337	22.9258	145	25.5332	response to stress
Cluster_226574_Contig3	NP_997643	FN1	54.929	131.949	32.9559	69	19.6409	response to stress
Cluster_3690_Contig1	NP_932065	DPP8	14.3293	0	0	0	0	response to stress
Cluster_75042_Contig1	NP_680091	CTSB	81.1994	117.012	40.1202	94	23.5691	response to stress
Cluster_276451_Contig2	NP_001271	CIRBP	90.7522	112.032	96.0019	114	33.3895	response to stress
NP_001772.1	NP_001772	CD69	14.3293	0	2.86573	0	1.96409	response to stress
Cluster_103342_Contig1	NP_758957	C1QC	4.77643	32.3649	5.73145	14	7.85636	response to stress
Cluster_314708_Contig1	NP_004039	B2M	128.964	385.889	491.472	500	249.439	response to stress
Cluster_416389_Contig1	NP_064455	IGLL1	2.38822	22.4065	18.6272	50	23.5691	response to stress
Cluster_228540_Contig1	NP_054775	HIGD1A	21.494	22.4065	35.8216	4	21.605	response to stress
Cluster_265672_Contig18	NP_002023	FTH1	7.16465	44.813	31.523	103	9.82044	response to stress
Cluster_14502_Contig1	NP_060049	DMBT1	7.16465	14.9377	0	1	0	response to stress
Cluster_34771_Contig1	NP_001903	CTSL	50.1526	114.522	25.7915	57	33.3895	response to stress
Cluster_153189_Contig7	NP_000387	CTSK	57.3172	126.97	27.2244	104	5.89227	response to stress
Cluster_266141_Contig1	NP_000032	APOE	14.3293	67.2194	38.6873	69	15.7127	response to stress
Cluster_29168_Contig1	NP_005902	MAT2A	19.1057	14.9377	38.6873	10	11.7845	response to stress
Cluster_241411_Contig1	NP_996846	RARRES1	40.5997	22.4065	4.29859	8	1.96409	retinoic acid signaling
Cluster_218328_Contig1	XP_945963	LOC651665	0	0	12.8958	0	0	retrotransposon-like
Cluster_154450_Contig16	XP_945963	LOC651665	4.77643	27.3857	11.4629	2	9.82044	retrotransposon-like
Cluster_217452_Contig1	XP_935194	LOC647087	0	2.48961	8.59718	0	15.7127	retrotransposon-like
Cluster_193687_Contig1	XP_931431	LOC642956	69.2583	74.6883	75.9418	68	9.82044	retrotransposon-like
Cluster_193687_Contig8	XP_931431	LOC642956	21.494	2.48961	22.9258	10	1.96409	retrotransposon-like
Cluster_323661_Contig38	XP_931247	LOC642707	40.5997	17.4273	51.5831	26	0	retrotransposon-like
Cluster_10953_Contig8	NP_055405	ERVWE1	4.77643	14.9377	0	1	0	retroviral component
Cluster_42238_Contig456	NP_055883	PEG10	40.5997	2.48961	10.03	3	11.7845	retrovirus-like
Cluster_42238_Contig60	NP_055883	PEG10	7.16465	34.8545	37.2545	10	27.4972	retrovirus-like
Cluster_14482_Contig1	NP_005122	THOC1	14.3293	0	0	0	0	RNA processing
NP_056175.2	NP_056175	SKIV2L2	0	2.48961	1.43286	0	11.7845	RNA processing
Cluster_34069_Contig1	NP_003760	SFRS9	88.364	39.8337	25.7915	44	33.3895	RNA processing
Cluster_20432_Contig5	NP_003007	SFRS2	23.8822	27.3857	63.046	14	43.21	RNA processing
NP_006504.2	NP_006504	SARS	19.1057	2.48961	0	5	0	RNA processing
Cluster_223567_Contig1	NP_976033	RP9	40.5997	14.9377	5.73145	18	7.85636	RNA processing
NP_996737.1	NP_996737	QKI	21.494	0	0	1	0	RNA processing
Cluster_273322_Contig1	NP_057283	LSM7	31.0468	4.97922	10.03	5	11.7845	RNA processing
Cluster_159545_Contig1	NP_114032	HNRPU	128.964	49.7922	70.2103	90	62.8508	RNA processing
NP_001095868.1	NP_001095868	HNRPR	11.9411	0	0	0	0	RNA processing
Cluster_287875_Contig1	NP_112553	HNRPK	85.9758	29.8753	35.8216	41	35.3536	RNA processing
Cluster_43063_Contig3	NP_001027565	HNRPH2	95.5287	54.7714	31.523	67	31.4254	RNA processing
Cluster_344366_Contig2	NP_919223	HNRPA3	157.622	114.522	101.733	135	72.6713	RNA processing
Cluster_116162_Contig1	NP_004387	DDX5	23.8822	9.95844	51.5831	39	15.7127	RNA processing
Cluster_352562_Contig16	NP_870998	PRX	88.364	19.9169	108.898	109	139.45	schwann cells
Cluster_352562_Contig17	NP_870998	PRX	4.77643	0	18.6272	16	45.174	schwann cells
Cluster_352562_Contig1	NP_870998	PRX	4.77643	22.4065	34.3887	32	70.7072	schwann cells
NP_683764.1	NP_683764	OTOS	0	7.46883	0	2	27.4972	sensory cells
NP_071918.1	NP_071918	ZFP106	0	7.46883	0	3	15.7127	signal transduction
Cluster_306836_Contig1	NP_003397	YWHAZ	85.9758	42.3234	50.1502	32	37.3177	signal transduction
Cluster_154862_Contig1	NP_005715	TSPAN3	59.7054	62.2402	11.4629	12	27.4972	signal transduction
Cluster_69036_Contig2	NP_003109	SPARC	379.726	234.023	131.823	297	439.956	signal transduction
Cluster_338484_Contig9	NP_006262	S100A1	0	4.97922	20.0601	4	5.89227	signal transduction
NP_005397.1	NP_005397	ROCK1	2.38822	4.97922	0	14	0	signal transduction
Cluster_45505_Contig1	NP_055056	PTPLA	0	2.48961	0	0	9.82044	signal transduction
NP_722560.1	NP_722560	PTK2	2.38822	9.95844	0	0	0	signal transduction
Cluster_1913_Contig1	NP_803172	PPFIA1	11.9411	0	0	0	0	signal transduction
Cluster_195246_Contig1	NP_005857	OPRS1	0	0	22.9258	0	0	signal transduction
NP_001020414.1	NP_001020414	IRAK1	11.9411	0	0	1	0	signal transduction
NP_000407.1	NP_000407	IFNGR1	0	17.4273	0	0	0	signal transduction
Cluster_52557_Contig1	NP_005331	HINT1	21.494	42.3234	8.59718	7	27.4972	signal transduction
NP_002084.2	NP_002084	GSK3B	7.16465	17.4273	0	1	0	signal transduction
NP_005805.1	NP_005805	GPA33	11.9411	4.97922	4.29859	7	29.4613	signal transduction
Cluster_190106_Contig1	NP_067642	GNB4	0	0	2.86573	0	13.7486	signal transduction
NP_006563.2	NP_006563	GNA13	0	0	8.59718	0	0	signal transduction
Cluster_252254_Contig3	NP_001091679	CTNNB1	19.1057	34.8545	8.59718	7	7.85636	signal transduction
Cluster_112593_Contig6	NP_005498	CFL1	422.714	460.578	263.647	318	274.972	signal transduction
Cluster_373864_Contig1	NP_002558	PEBP1	0	2.48961	11.4629	0	19.6409	signal transduction
Cluster_375524_Contig2	NP_009216	GABARAPL2	2.38822	4.97922	27.2244	6	3.92818	synaptic transmission
Cluster_174123_Contig1	NP_079325	C15ORF20	0	0	18.6272	0	0	telomere maintenance
Cluster_185474_Contig57	NP_079325	C15ORF20	0	19.9169	28.6573	5	7.85636	telomere maintenance
Cluster_185474_Contig158	NP_079325	C15ORF20	26.2704	82.1571	84.539	40	15.7127	telomere maintenance
Cluster_185474_Contig49	NP_079325	C15ORF20	23.8822	121.991	171.944	62	35.3536	telomere maintenance
Cluster_185474_Contig118	NP_079325	C15ORF20	28.6586	84.6467	118.928	43	15.7127	telomere maintenance
Cluster_12813_Contig1	NP_003409	ZNF9	14.3293	37.3441	67.3446	20	37.3177	transcriptional regulation
Cluster_189980_Contig1	NP_775927	ZNF619	0	0	11.4629	0	0	transcriptional regulation
NP_005644.2	NP_005644	TFCP2	0	9.95844	0	1	0	transcriptional regulation
Cluster_299477_Contig1	NP_004628	RAB7	4.77643	37.3441	17.1944	9	9.82044	transcriptional regulation
Cluster_3451_Contig1	NP_849164	LASS3	14.3293	0	0	0	0	transcriptional regulation
Cluster_150775_Contig1	NP_004506	ILF2	42.9879	34.8545	54.4488	35	7.85636	transcriptional regulation
Cluster_282496_Contig1	NP_002120	HMGB2	1026.93	918.666	759.418	516	707.072	transcriptional regulation
Cluster_282496_Contig10	NP_002120	HMGB2	19.1057	0	1.43286	1	1.96409	transcriptional regulation
NP_002009.1	NP_002009	FLII	4.77643	2.48961	20.0601	0	1.96409	transcriptional regulation
Cluster_37503_Contig1	NP_065728	HSCARG	47.7643	27.3857	50.1502	16	92.3122	transcriptional regulation
Cluster_297927_Contig1	NP_004578	RRBP1	66.8701	32.3649	14.3286	25	23.5691	translation
Cluster_348434_Contig9	NP_001004	RPS9	97.9169	89.6259	77.3746	148	117.845	translation
Cluster_42678_Contig1	NP_001003	RPS8	71.6465	42.3234	54.4488	102	108.025	translation
Cluster_330777_Contig1	NP_001002	RPS7	52.5408	14.9377	15.7615	38	19.6409	translation
Cluster_4378_Contig2	NP_000996	RPS3	2.38822	2.48961	4.29859	5	25.5332	translation
Cluster_338484_Contig7	NP_148982	RPS24	109.858	77.1779	106.032	188	129.63	translation
Cluster_338484_Contig10	NP_148982	RPS24	0	2.48961	0	11	0	translation
Cluster_347113_Contig1	NP_001016	RPS23	59.7054	57.261	78.8075	144	108.025	translation
Cluster_39699_Contig1	NP_001014	RPS20	804.829	455.598	435.591	582	1037.04	translation
Cluster_39699_Contig3	NP_001014	RPS20	778.559	634.85	474.278	700	785.636	translation
Cluster_263726_Contig1	NP_072045	RPS18	47.7643	22.4065	14.3286	49	27.4972	translation
Cluster_19585_Contig3	NP_001011	RPS16	976.781	515.349	447.053	429	1027.22	translation
Cluster_19585_Contig10	NP_001011	RPS16	38.2115	9.95844	12.8958	4	1.96409	translation
Cluster_269188_Contig13	NP_001009	RPS15	370.174	221.575	180.541	451	298.542	translation
Cluster_231180_Contig2	NP_001007	RPS12	109.858	92.1155	100.3	148	78.5636	translation
Cluster_173807_Contig2	NP_001006	RPS11	864.534	453.109	421.262	630	783.671	translation
Cluster_67945_Contig1	NP_002941	RPN1	0	22.4065	5.73145	2	3.92818	translation
Cluster_398954_Contig4	NP_000995	RPLP2	40.5997	59.7506	12.8958	63	47.1381	translation
Cluster_414770_Contig4	NP_000652	RPL9	334.35	229.044	217.795	354	363.356	translation
Cluster_227858_Contig3	NP_000962	RPL7	150.458	283.815	219.228	195	382.997	translation
Cluster_154689_Contig2	NP_000960	RPL5	0	0	2.86573	26	0	translation
Cluster_345346_Contig1	NP_000988	RPL37	14.3293	27.3857	24.3587	53	68.7431	translation
Cluster_239336_Contig3	NP_066357	RPL36A	117.023	166.804	192.004	320	214.086	translation
Cluster_274764_Contig1	NP_378669	RPL36	105.082	201.658	116.062	206	123.738	translation
Cluster_37096_Contig1	NP_001007075	RPL32	81.1994	72.1987	32.9559	87	102.133	translation
Cluster_263120_Contig4	NP_000979	RPL27	64.4819	84.6467	81.6732	151	113.917	translation
Cluster_120500_Contig5	NP_000978	RPL26	587.501	445.64	267.946	389	494.95	translation
Cluster_48672_Contig49	NP_000977	RPL24	45.3761	52.2818	48.7174	99	113.917	translation
Cluster_48672_Contig53	NP_000977	RPL24	14.3293	0	0	0	0	translation
Cluster_88390_Contig1	NP_003119	RPL23AP13	0	12.448	0	0	0	translation
Cluster_252483_Contig3	NP_000973	RPL21	229.269	293.774	209.198	399	412.459	translation
Cluster_59439_Contig1	NP_000972	RPL19	31.0468	92.1155	31.523	91	80.5276	translation
Cluster_136862_Contig1	NP_000970	RPL18	16.7175	34.8545	20.0601	55	56.9586	translation
Cluster_185563_Contig6	NP_036555	RPL13A	673.477	470.536	279.408	362	512.627	translation
Cluster_277312_Contig3	NP_150254	RPL13	45.3761	72.1987	81.6732	135	119.809	translation
Cluster_40792_Contig1	NP_000967	RPL12	35.8233	17.4273	14.3286	43	62.8508	translation
Cluster_333381_Contig3	NP_002559	PABPC1	9.55287	12.448	7.16432	35	15.7127	translation
Cluster_227874_Contig6	NP_001988	FAU	420.326	445.64	288.006	416	371.213	translation
Cluster_227874_Contig3	NP_001988	FAU	33.435	2.48961	5.73145	13	7.85636	translation
Cluster_40574_Contig2	NP_001406	EIF2S3	31.0468	2.48961	14.3286	5	27.4972	translation
Cluster_223827_Contig1	NP_001403	EIF1AX	0	0	15.7615	2	1.96409	translation
Cluster_282496_Contig2	NP_001952	EEF2	260.316	189.21	216.362	383	241.583	translation
Cluster_293395_Contig15	NP_001395	EEF1G	1330.24	888.79	811.001	1033	1720.54	translation
Cluster_293395_Contig4	NP_001395	EEF1G	358.233	226.554	136.122	246	365.321	translation
Cluster_252483_Contig7	NP_001032752	EEF1B2	136.128	121.991	143.286	319	168.912	translation
Cluster_205690_Contig3	NP_001393	EEF1A1	523.019	428.213	467.114	596	422.279	translation
Cluster_243642_Contig3	NP_001087195	SEPP1	62.0936	84.6467	50.1502	137	43.21	translation
NP_219482.1	NP_219482	ZNF622	11.9411	2.48961	1.43286	0	0	unknown
Cluster_205690_Contig11	NP_444506	VIT	511.078	296.263	785.209	668	355.5	unknown
Cluster_84302_Contig1	NP_079480	TRABD	2.38822	17.4273	1.43286	2	0	unknown
Cluster_52282_Contig2	NP_003555	TAGLN2	234.045	639.83	647.654	289	137.486	unknown
NP_001092284.1	NP_001092284	SRL	0	2.48961	0	0	9.82044	unknown
Cluster_229113_Contig1	NP_056392	RAI14	0	0	1.43286	12	0	unknown
Cluster_205690_Contig21	NP_115510	QRICH2	214.94	74.6883	159.048	366	216.05	unknown
NP_064575.1	NP_064575	OLFML3	2.38822	4.97922	0	4	23.5691	unknown
Cluster_361906_Contig81	NP_073568	NUCKS1	176.728	64.7298	87.4047	44	131.594	unknown
Cluster_281422_Contig1	NP_542387	MGC13017	4.77643	14.9377	5.73145	12	35.3536	unknown
NP_055845.1	NP_055845	LOC285527	0	0	20.0601	0	0	unknown
Cluster_9168_Contig1	NP_060941	LEREPO4	11.9411	0	0	0	0	unknown
NP_001073583.1	NP_001073583	LDB3	2.38822	0	0	0	9.82044	unknown
NP_055778.2	NP_055778	KIAA0963	0	14.9377	0	1	0	unknown
Cluster_291247_Contig2	NP_055885	KIAA0853	19.1057	9.95844	2.86573	0	5.89227	unknown
Cluster_413973_Contig4	NP_060796	GIMAP4	33.435	89.6259	107.465	28	35.3536	unknown
Cluster_299175_Contig1	NP_055209	GHITM	0	2.48961	12.8958	0	0	unknown
NP_653233.2	NP_653233	FLJ30294	2.38822	12.448	0	0	0	unknown
NP_071929.3	NP_071929	FLJ13576	16.7175	2.48961	0	0	1.96409	unknown
Cluster_140672_Contig1	NP_940861	DENND2C	0	0	8.59718	0	0	unknown
NP_077300.2	NP_077300	CRELD2	9.55287	22.4065	1.43286	0	1.96409	unknown
NP_057368.3	NP_057368	CNOT1	2.38822	0	15.7615	3	0	unknown
NP_689594.4	NP_689594	CMYA3	14.3293	0	0	0	7.85636	unknown
Cluster_6005_Contig1	NP_055186	AKAP8L	181.504	64.7298	114.629	55	119.809	unknown
Cluster_49324_Contig1	NP_001611	AHNAK	0	12.448	0	0	0	unknown
Cluster_48980_Contig1	NP_001611	AHNAK	2.38822	4.97922	34.3887	8	13.7486	unknown
Cluster_17050_Contig3	NP_001611	AHNAK	26.2704	4.97922	4.29859	5	9.82044	unknown
NP_071941.1	NP_071941	ACTR6	0	0	11.4629	0	0	unknown
Cluster_27220_Contig1	NP_443189	ACRC	21.494	54.7714	4.29859	48	3.92818	unknown
Cluster_105760_Contig1	NP_004993	NDUFA9	2.38822	7.46883	0	0	13.7486	unknown
Cluster_147741_Contig1	NP_054736	ROBLD3	0	7.46883	15.7615	0	0	unknown
Cluster_275483_Contig1	NP_079105	FLJ22662	7.16465	27.3857	2.86573	13	0	unknown
Cluster_153963_Contig1	NP_112182	ANP32E	66.8701	32.3649	57.3145	12	35.3536	unknown
Cluster_204144_Contig2	NP_001035975	ZNF706	21.494	14.9377	38.6873	8	29.4613	unknown
Cluster_168691_Contig1	NP_001072119	TMEM134	0	0	8.59718	0	0	unknown
Cluster_75143_Contig1	NP_001082114		35.8233	59.7506	1.43286	19	1.96409	unknown
Cluster_361906_Contig9	NP_001084711	JC7	59.7054	19.9169	42.9859	23	58.9227	unknown
Cluster_394701_Contig2	NP_001093115	RPL22L1	4.77643	12.448	15.7615	40	25.5332	unknown
Cluster_411007_Contig1	NP_003881	FCGBP	0	0	10.03	0	0	unknown
Cluster_363266_Contig1	NP_067066	C6orf115	33.435	7.46883	4.29859	8	5.89227	unknown
Cluster_407941_Contig1	NP_001082462	RDD2	4.77643	12.448	31.523	6	7.85636	unknown
NP_008946.1	NP_008946	LECT1	4.77643	2.48961	0	0	62.8508	vascular development
Cluster_43759_Contig1	NP_004729	VAPB	0	12.448	0	0	0	vessicle trafficking
Cluster_348065_Contig1	XP_001341549		7.16465	2.48961	4.29859	49	1.96409
Cluster_227434_Contig1	XP_001368176		21.494	22.4065	74.5089	10	0
Cluster_352851_Contig1	XP_429212		26.2704	14.9377	8.59718	7	45.174
Cluster_150107_Contig1	XP_688980		11.9411	79.6675	73.0761	99	31.4254
Cluster_302299_Contig1	XP_001028186		0	0	1.43286	0	43.21
Cluster_323661_Contig24	XP_001080602		7.16465	2.48961	25.7915	3	0
Cluster_100799_Contig9	XP_001344381		171.952	321.16	272.244	251	355.5
Cluster_226368_Contig1	XP_001344381		23.8822	84.6467	87.4047	61	33.3895
Cluster_154540_Contig1	YP_714185		7.16465	34.8545	240.721	36	80.5276
Cluster_154540_Contig20	YP_714185		303.304	276.347	502.935	329	280.865
Cluster_154540_Contig27	ZP_01462431		14.3293	79.6675	558.817	167	163.019
Cluster_401201_Contig3	XP_001304161		35.8233	44.813	21.493	73	35.3536
Cluster_40815_Contig4	P10784		11.9411	0	0	1	0
Cluster_316971_Contig1	XP_001032558		133.74	64.7298	70.2103	119	51.0663
Cluster_323661_Contig55	XP_001059333		9.55287	0	12.8958	0	1.96409
Cluster_323661_Contig10	XP_001063898		2.38822	4.97922	15.7615	3	0
Cluster_323661_Contig22	XP_001063898		14.3293	7.46883	25.7915	6	0
Cluster_323661_Contig20	XP_001063898		102.693	12.448	47.2845	56	13.7486
Cluster_323661_Contig25	XP_001063898		109.858	29.8753	93.1361	51	0
Cluster_323661_Contig13	XP_001063898		95.5287	14.9377	35.8216	22	29.4613
Cluster_323661_Contig45	XP_001080602		23.8822	7.46883	30.0901	23	0
Cluster_85500_Contig1	XP_001110733		0	12.448	1.43286	0	0
Cluster_116076_Contig1	XP_001181168		0	27.3857	2.86573	4	0
Cluster_1647_Contig1	XP_001200008		19.1057	0	0	0	0
Cluster_200664_Contig1	XP_001200306		33.435	0	1.43286	0	0
Cluster_32735_Contig1	XP_001201693		11.9411	0	0	0	0
Cluster_10177_Contig1	XP_001201693		9.55287	2.48961	0	0	0
Cluster_51091_Contig1	XP_001204106		2.38822	9.95844	0	0	0
Cluster_94735_Contig1	XP_001336840		0	12.448	0	0	0
Cluster_331680_Contig1	XP_001336840		2.38822	12.448	30.0901	11	5.89227
Cluster_154540_Contig28	XP_001337245		52.5408	9.95844	17.1944	7	19.6409
Cluster_110157_Contig2	XP_001339254		7.16465	29.8753	34.3887	3	1.96409
Cluster_323661_Contig40	XP_001340993		69.2583	9.95844	17.1944	17	21.605
Cluster_53691_Contig1	XP_001342873		0	2.48961	0	2	13.7486
Cluster_168653_Contig1	XP_001345349		0	0	8.59718	0	0
Cluster_293395_Contig28	XP_001366000		167.175	57.261	57.3145	41	92.3122
Cluster_268524_Contig3	XP_001383614		31.0468	47.3026	67.3446	115	31.4254
Cluster_350755_Contig1	XP_429510		0	4.97922	1.43286	0	19.6409
Cluster_39722_Contig1	XP_687309		97.9169	117.012	137.555	51	92.3122
Cluster_195627_Contig1	XP_692835		0	0	11.4629	0	0
Cluster_7687_Contig1	XP_698212		16.7175	0	0	2	0
Cluster_185474_Contig54	XP_790598		35.8233	109.543	137.555	63	27.4972
Cluster_185474_Contig140	XP_790598		81.1994	276.347	313.797	106	58.9227
Cluster_260229_Contig8	ZP_01407840		9.55287	42.3234	51.5831	15	17.6768
Cluster_23893_Contig1	ZP_01758189		11.9411	0	0	0	0
Cluster_267302_Contig1	ZP_01951366		0	0	14.3286	28	5.89227
Cluster_150963_Contig1	ZP_01963575		85.9758	144.397	313.797	109	153.199
Cluster_209650_Contig1	ZP_01964711		0	0	10.03	0	0
Cluster_346939_Contig1	AAA49878		0	12.448	4.29859	29	7.85636
Cluster_352970_Contig1	AAD02928		0	0	0	0	11.7845
Cluster_109875_Contig1	AAD19348		0	0	10.03	0	0
Cluster_366075_Contig1	AAD42309		78.8112	64.7298	15.7615	4	74.6354
Cluster_263561_Contig1	AAG27429		97.9169	112.032	81.6732	210	111.953
Cluster_426_Contig1	AAK13589		52.5408	7.46883	14.3286	13	3.92818
Cluster_126954_Contig17	AAM34208		11.9411	22.4065	31.523	6	7.85636
Cluster_270397_Contig2	AAN04880		14.3293	49.7922	17.1944	40	3.92818
Cluster_323661_Contig51	AAO52024		50.1526	19.9169	51.5831	31	0
Cluster_16491_Contig1	AAW69377		26.2704	0	0	0	0
Cluster_62026_Contig1	AAZ06326		23.8822	37.3441	74.5089	7	15.7127
Cluster_361227_Contig1	AAZ06327		0	0	0	0	9.82044
Cluster_10435_Contig1	ABB52637		19.1057	7.46883	0	2	0
Cluster_410834_Contig1	ABG85184		31.0468	14.9377	12.8958	1	17.6768
Cluster_22607_Contig1	ABL76654		14.3293	44.813	17.1944	0	11.7845
Cluster_39315_Contig1	ABL76717		52.5408	87.1363	24.3587	3	27.4972
Cluster_382763_Contig1	ABL76820		21.494	37.3441	4.29859	6	7.85636
Cluster_174946_Contig1	BAC82626		0	0	11.4629	0	0
Cluster_89909_Contig1	BAD72127		0	12.448	0	0	0
Cluster_59464_Contig1	CAE66581		0	12.448	0	0	0
Cluster_137044_Contig1	CAE66581		0	0	12.8958	0	0
Cluster_159693_Contig1	CAE66581		0	0	12.8958	0	0
Cluster_316990_Contig1	CAE66581		0	0	0	10	0
Cluster_156233_Contig1	CAE66581		0	0	12.8958	0	0
Cluster_185474_Contig112	CAE66581		16.7175	69.7091	67.3446	15	13.7486
Cluster_135827_Contig1	CAG12046		19.1057	19.9169	11.4629	54	35.3536
Cluster_223561_Contig6	CAL49387		181.504	256.43	190.571	338	265.152
Cluster_154450_Contig21	CAN62069		9.55287	14.9377	25.7915	3	1.96409
Cluster_302299_Contig7	CAN70790		0	0	1.43286	23	3.92818
Cluster_215749_Contig2	EAX04473		40.5997	29.8753	4.29859	9	21.605
Cluster_41810_Contig1	NP_001037878.1		152.846	164.314	41.553	102	271.044
Cluster_2194_Contig1	XP_001345076.1		16.7175	0	0	0	0
Cluster_42238_Contig61	JC1348		2.38822	0	2.86573	1	17.6768
Cluster_333517_Contig27	NP_001072468		7.16465	29.8753	58.7474	13	11.7845
Cluster_185933_Contig1	NP_001086336		19.1057	2.48961	7.16432	1	1.96409
Cluster_110157_Contig5	NP_079357		7.16465	19.9169	41.553	6	0
Cluster_114297_Contig1	NP_833861		4.77643	0	41.553	0	0
XP_001127310.1	XP_001127310		2.38822	0	15.7615	0	0
Cluster_378292_Contig1	ZP_01692195		45.3761	64.7298	63.046	20	186.588
Cluster_293174_Contig14			668.701	331.118	449.919	817	489.058
Cluster_41704_Contig1			4.77643	2.48961	0	0	11.7845
Cluster_26581_Contig8			88.364	109.543	126.092	75	35.3536
Cluster_83264_Contig1			0	4.97922	1.43286	0	15.7127
Cluster_208208_Contig3			11.9411	14.9377	10.03	47	21.605
Cluster_409972_Contig1			0	4.97922	0	0	56.9586
Cluster_187_Contig1			23.8822	9.95844	1.43286	0	1.96409
Cluster_495_Contig2			40.5997	7.46883	12.8958	6	3.92818
Cluster_43652_Contig2			45.3761	29.8753	20.0601	28	3.92818
Cluster_418138_Contig1			14.3293	0	0	0	0
Cluster_284454_Contig1			2.38822	2.48961	2.86573	23	5.89227
Cluster_356541_Contig1			0	0	0	0	15.7127
Cluster_380282_Contig1			0	0	0	0	9.82044
Cluster_243753_Contig1			0	2.48961	0	12	1.96409
Cluster_319663_Contig1			2.38822	12.448	1.43286	7	25.5332
Cluster_246769_Contig10			169.563	92.1155	161.914	230	131.594
Cluster_257870_Contig3			128.964	134.439	282.274	612	251.403
Cluster_126466_Contig1			26.2704	12.448	17.1944	29	54.9945
Cluster_258148_Contig1			4.77643	0	0	17	1.96409
Cluster_375822_Contig1			2.38822	0	4.29859	0	15.7127
Cluster_307653_Contig1			33.435	54.7714	12.8958	45	17.6768
Cluster_352562_Contig14			33.435	12.448	35.8216	68	45.174
Cluster_403609_Contig1			4.77643	12.448	1.43286	0	19.6409
Cluster_365773_Contig1			2.38822	0	1.43286	2	17.6768
Cluster_349062_Contig1			52.5408	17.4273	14.3286	26	17.6768
Cluster_150193_Contig1			21.494	14.9377	11.4629	3	37.3177
Cluster_65510_Contig1			11.9411	42.3234	38.6873	44	9.82044
Cluster_151026_Contig6			0	72.1987	4.29859	21	13.7486
Cluster_366649_Contig1			0	2.48961	0	1	15.7127
Cluster_272454_Contig1			2.38822	17.4273	1.43286	3	0
Cluster_62274_Contig1			0	0	1.43286	16	0
Cluster_128533_Contig1			14.3293	0	1.43286	0	0
Cluster_404079_Contig1			4.77643	2.48961	18.6272	3	1.96409
Cluster_306646_Contig2			458.538	151.866	257.915	257	194.445
Cluster_380611_Contig2			2.38822	14.9377	1.43286	9	29.4613
Cluster_86361_Contig1			21.494	7.46883	0	1	3.92818
Cluster_271953_Contig5			93.1405	102.074	107.465	402	7.85636
Cluster_199740_Contig2			31.0468	14.9377	0	6	23.5691
Cluster_266141_Contig5			45.3761	59.7506	44.4188	178	1.96409
Cluster_265672_Contig9			23.8822	44.813	47.2845	128	47.1381
Cluster_420061_Contig1			0	0	8.59718	0	0
Cluster_123173_Contig3			66.8701	59.7506	60.1803	131	125.702
Cluster_403687_Contig1			0	0	0	0	11.7845
Cluster_110094_Contig1			0	0	12.8958	0	0
Cluster_175992_Contig1			2.38822	4.97922	4.29859	20	0
Cluster_123173_Contig5			143.293	164.314	136.122	218	117.845
Cluster_245454_Contig3			484.808	291.284	424.128	457	443.884
Cluster_42238_Contig175			114.634	59.7506	113.196	161	127.666
Cluster_302299_Contig2			2.38822	9.95844	2.86573	27	19.6409
Cluster_419624_Contig1			0	0	0	0	11.7845
Cluster_316971_Contig4			64.4819	27.3857	31.523	22	21.605
Cluster_20482_Contig1			40.5997	4.97922	2.86573	11	1.96409
Cluster_42238_Contig547			417.938	229.044	312.364	313	200.337
Cluster_57593_Contig1			0	7.46883	1.43286	1	47.1381
Cluster_391067_Contig1			0	0	2.86573	0	13.7486
Cluster_4986_Contig1			121.799	139.418	67.3446	72	102.133
Cluster_361412_Contig1			2.38822	2.48961	1.43286	1	94.2763
Cluster_335056_Contig2			2.38822	17.4273	11.4629	47	23.5691
Cluster_43125_Contig2			7.16465	7.46883	0	0	151.235
Cluster_415038_Contig2			0	57.261	1.43286	1	3.92818
Cluster_93420_Contig1			2.38822	12.448	0	0	0
Cluster_106444_Contig1			9.55287	39.8337	2.86573	1	0
Cluster_69445_Contig1			2.38822	17.4273	1.43286	0	0
Cluster_218154_Contig2			2.38822	12.448	28.6573	14	1.96409
Cluster_222661_Contig1			0	0	11.4629	0	0
Cluster_49641_Contig1			2.38822	12.448	0	0	0
Cluster_291445_Contig1			0	7.46883	12.8958	37	3.92818
Cluster_231145_Contig1			0	0	4.29859	14	0
Cluster_237502_Contig2			0	9.95844	4.29859	38	0
Cluster_156069_Contig1			64.4819	199.169	42.9859	273	13.7486
Cluster_265025_Contig1			71.6465	112.032	50.1502	218	13.7486
Cluster_230715_Contig1			4.77643	7.46883	8.59718	36	1.96409
Cluster_237208_Contig1			0	17.4273	15.7615	93	0
Cluster_109453_Contig1			0	24.8961	4.29859	23	1.96409
Cluster_282593_Contig2			0	2.48961	2.86573	17	0
Cluster_385347_Contig1			0	0	8.59718	12	82.4917
Cluster_231180_Contig1			7.16465	17.4273	7.16432	30	5.89227
Cluster_375822_Contig2			4.77643	0	0	1	19.6409
Cluster_260888_Contig1			0	7.46883	2.86573	20	0
Cluster_106019_Contig1			11.9411	14.9377	7.16432	71	0
Cluster_269188_Contig9			109.858	72.1987	34.3887	86	53.0304
Cluster_270508_Contig1			38.2115	59.7506	35.8216	132	3.92818
Cluster_48672_Contig25			171.952	313.691	143.286	402	119.809
Cluster_48672_Contig13			38.2115	74.6883	48.7174	150	23.5691
Cluster_42238_Contig151			14.3293	74.6883	21.493	86	41.2459
Cluster_266589_Contig1			0	7.46883	30.0901	28	0
Cluster_7436_Contig1			14.3293	0	0	1	0
Cluster_237087_Contig1			2.38822	19.9169	31.523	111	0
Cluster_194193_Contig1			0	12.448	1.43286	0	0
Cluster_413022_Contig1			2.38822	7.46883	0	0	17.6768
Cluster_42238_Contig50			0	0	4.29859	10	19.6409
Cluster_11311_Contig1			23.8822	0	2.86573	0	0
Cluster_271607_Contig1			0	2.48961	1.43286	38	0
Cluster_19571_Contig2			0	0	1.43286	14	0
Cluster_33404_Contig1			11.9411	2.48961	0	0	0
Cluster_297594_Contig1			16.7175	2.48961	0	2	0
Cluster_373840_Contig2			4.77643	4.97922	0	1	23.5691
Cluster_44092_Contig1			2.38822	12.448	0	0	0
Cluster_348368_Contig6			2.38822	0	20.0601	8	0
Cluster_108066_Contig1			26.2704	0	0	1	5.89227
Cluster_7446_Contig1			14.3293	0	0	1	0
Cluster_5856_Contig1			14.3293	2.48961	0	0	0
Cluster_237502_Contig3			2.38822	19.9169	22.9258	115	0
Cluster_413973_Contig3			0	2.48961	17.1944	5	0
Cluster_246769_Contig11			38.2115	4.97922	7.16432	24	13.7486
Cluster_93019_Contig1			0	9.95844	0	0	1.96409
Cluster_161273_Contig1			0	0	8.59718	0	0
Cluster_33949_Contig1			14.3293	0	0	0	0
Cluster_422_Contig1			14.3293	0	0	0	0
Cluster_28114_Contig1			16.7175	0	0	0	0
Cluster_11367_Contig1			11.9411	0	0	0	0
Cluster_156299_Contig1			0	0	8.59718	0	0
Cluster_175703_Contig1			0	0	10.03	0	0
Cluster_83584_Contig1			0	17.4273	0	0	0
Cluster_169989_Contig1			0	0	11.4629	0	0
Cluster_45073_Contig1			0	12.448	0	0	0
Cluster_50883_Contig1			0	12.448	0	0	0
Cluster_61908_Contig1			0	12.448	0	0	0
Cluster_25804_Contig1			11.9411	0	0	0	0
Cluster_27557_Contig1			11.9411	0	0	0	0
Cluster_29066_Contig1			11.9411	0	0	0	0
Cluster_195528_Contig1			0	0	8.59718	0	0
Cluster_83514_Contig1			0	14.9377	0	0	0
Cluster_216257_Contig1			0	0	11.4629	1	0
Cluster_271467_Contig1			0	0	0	10	0
Cluster_33397_Contig1			11.9411	0	0	0	0
Cluster_373840_Contig1			0	0	0	0	11.7845
Cluster_60417_Contig1			0	14.9377	0	0	0
Cluster_11283_Contig1			14.3293	0	0	0	0
Cluster_67951_Contig1			0	17.4273	0	0	0
Cluster_38287_Contig1			16.7175	0	0	0	0
Cluster_7713_Contig1			16.7175	0	0	0	0
Cluster_125403_Contig1			0	0	8.59718	0	0
Cluster_87685_Contig1			0	14.9377	0	0	0
Cluster_32483_Contig1			14.3293	0	0	0	0
Cluster_38786_Contig1			14.3293	0	0	0	0
Cluster_39921_Contig1			14.3293	0	0	0	0
Cluster_360606_Contig1			0	0	0	0	13.7486
Cluster_81935_Contig1			0	17.4273	0	0	0
Cluster_182801_Contig1			0	0	11.4629	0	0
Cluster_9644_Contig1			38.2115	0	0	0	0
Cluster_192407_Contig1			0	0	24.3587	0	0
Cluster_7683_Contig1			11.9411	0	0	0	0
Cluster_159613_Contig1			0	0	8.59718	0	0
Cluster_63725_Contig1			0	14.9377	0	1	0
Cluster_46165_Contig1			0	29.8753	0	0	0
Cluster_234912_Contig1			0	0	0	13	0
Cluster_19579_Contig1			11.9411	0	0	0	0
Cluster_27108_Contig1			11.9411	0	0	0	0
Cluster_562_Contig1			11.9411	0	0	0	0
Cluster_158728_Contig1			0	0	11.4629	0	0
Cluster_192185_Contig1			0	0	14.3286	0	0
Cluster_28808_Contig1			23.8822	4.97922	0	0	0
Cluster_370298_Contig1			0	0	0	0	9.82044
Cluster_389196_Contig1			0	0	0	0	9.82044
Cluster_89146_Contig1			0	9.95844	0	0	1.96409
Cluster_137880_Contig1			0	0	8.59718	0	0
Cluster_138416_Contig1			0	0	10.03	0	0
Cluster_26518_Contig1			16.7175	0	0	0	0
Cluster_163395_Contig1			0	0	11.4629	0	0
Cluster_212633_Contig1			0	0	12.8958	0	0
Cluster_193584_Contig1			0	0	12.8958	0	0
Cluster_106226_Contig1			0	22.4065	0	0	0
Cluster_316733_Contig1			0	0	0	12	0
Cluster_159712_Contig1			0	0	17.1944	0	0
Cluster_53900_Contig1			0	12.448	0	0	0
Cluster_62052_Contig1			0	12.448	0	0	0
Cluster_19103_Contig1			11.9411	0	0	0	0
Cluster_21910_Contig1			11.9411	0	0	0	0
Cluster_2373_Contig1			11.9411	0	0	0	0
Cluster_12799_Contig1			11.9411	0	0	0	0
Cluster_156408_Contig1			0	0	8.59718	0	0
Cluster_176758_Contig1			0	0	8.59718	0	0
Cluster_20306_Contig1			14.3293	0	0	0	0
Cluster_107811_Contig1			0	0	10.03	0	0
Cluster_168864_Contig1			0	0	11.4629	0	0
Cluster_382531_Contig1			0	0	0	0	9.82044
Cluster_29891_Contig1			11.9411	0	0	0	0
Cluster_386989_Contig1			0	0	0	0	11.7845
Cluster_17632_Contig1			16.7175	0	0	0	0
Cluster_93576_Contig1			0	19.9169	0	0	0
Cluster_21817_Contig1			21.494	0	0	0	0
Cluster_27409_Contig1			9.55287	2.48961	0	0	0
Cluster_216506_Contig1			0	0	8.59718	0	0
Cluster_158988_Contig1			0	0	11.4629	0	0
Cluster_16838_Contig1			19.1057	0	0	0	0
Cluster_157962_Contig1			0	0	17.1944	0	0
Cluster_159405_Contig1			0	0	17.1944	0	0
Cluster_164733_Contig1			0	0	10.03	0	0
Cluster_220367_Contig1			0	0	10.03	0	0
Cluster_328002_Contig1			0	0	0	9	0
Cluster_176583_Contig1			0	0	12.8958	0	0
Cluster_110302_Contig1			0	2.48961	11.4629	0	0
Cluster_159037_Contig1			0	0	20.0601	0	0
Cluster_197121_Contig1			0	0	8.59718	0	0
Cluster_72167_Contig1			0	14.9377	0	0	0
Cluster_9374_Contig1			11.9411	2.48961	0	0	0
Cluster_161957_Contig1			0	0	10.03	0	0
Cluster_14804_Contig1			16.7175	0	0	0	0
Cluster_197843_Contig1			0	0	12.8958	0	0
Cluster_333923_Contig1			0	0	0	11	0
Cluster_52772_Contig1			0	12.448	0	0	0
Cluster_18405_Contig1			11.9411	0	0	0	0
Cluster_7951_Contig1			11.9411	0	0	0	0
Cluster_13906_Contig1			14.3293	0	0	0	0
Cluster_2313_Contig1			14.3293	0	0	0	0
Cluster_40549_Contig1			14.3293	0	0	0	0
Cluster_167950_Contig1			0	0	11.4629	0	0
Cluster_171614_Contig1			0	0	15.7615	0	0
Cluster_143358_Contig1			0	0	8.59718	0	0
Cluster_204367_Contig1			0	0	8.59718	0	0
Cluster_19960_Contig1			14.3293	0	0	0	0
Cluster_25477_Contig1			14.3293	0	0	0	0
Cluster_17415_Contig1			16.7175	0	0	0	0
Cluster_107226_Contig1			0	0	11.4629	0	0
Cluster_16417_Contig1			21.494	0	0	0	0
Cluster_192419_Contig1			0	0	8.59718	0	0
Cluster_361906_Contig67			0	12.448	0	0	1.96409
Cluster_159684_Contig1			0	0	10.03	0	0
Cluster_141866_Contig31			23.8822	0	0	0	0
Cluster_314817_Contig1			2.38822	0	1.43286	14	0
Cluster_364279_Contig1			0	0	0	0	9.82044
Cluster_69775_Contig1			0	12.448	0	0	0
Cluster_55143_Contig1			2.38822	9.95844	0	0	0
Cluster_26637_Contig1			11.9411	0	0	0	0
Cluster_13284_Contig1			11.9411	0	0	0	0
Cluster_168611_Contig1			0	0	8.59718	0	0
Cluster_40300_Contig1			14.3293	0	0	0	0
Cluster_41189_Contig1			14.3293	0	0	0	0
Cluster_5213_Contig1			14.3293	0	0	0	0
Cluster_41922_Contig1			16.7175	0	0	0	0
Cluster_76340_Contig1			0	12.448	0	0	0
Cluster_178034_Contig1			0	0	10.03	0	0
Cluster_182477_Contig1			0	0	17.1944	0	0
Cluster_33012_Contig1			14.3293	0	0	0	0
Cluster_178996_Contig1			0	0	10.03	0	0
Cluster_42282_Contig1			16.7175	0	0	0	0
Cluster_156790_Contig1			0	0	27.2244	0	0
Cluster_39370_Contig1			11.9411	0	0	0	0
Cluster_7317_Contig1			11.9411	0	0	0	0
Cluster_212558_Contig1			0	0	8.59718	0	0
Cluster_30498_Contig1			14.3293	0	0	0	0
Cluster_35439_Contig1			14.3293	0	0	0	0
Cluster_26808_Contig1			16.7175	0	0	0	0
Cluster_3979_Contig1			23.8822	0	0	0	0
Cluster_62690_Contig1			0	12.448	0	0	0
Cluster_15562_Contig1			14.3293	0	0	0	0
Cluster_33710_Contig1			14.3293	0	0	0	0
Cluster_92058_Contig1			0	17.4273	0	0	0
Cluster_378028_Contig1			0	0	0	0	15.7127
Cluster_159427_Contig1			0	0	12.8958	0	0
Cluster_275278_Contig1			0	0	0	15	0
Cluster_403000_Contig1			0	0	0	0	9.82044
Cluster_53479_Contig1			0	12.448	0	0	0
Cluster_166880_Contig1			0	0	8.59718	0	0
Cluster_181763_Contig1			0	0	8.59718	0	0
Cluster_38319_Contig1			14.3293	0	0	0	0
Cluster_187525_Contig1			0	0	12.8958	0	0
Cluster_143321_Contig1			0	0	17.1944	0	0
Cluster_42369_Contig1			45.3761	0	0	0	0
Cluster_48243_Contig1			0	12.448	0	0	0
Cluster_93110_Contig1			0	12.448	0	0	0
Cluster_206461_Contig1			0	0	8.59718	0	0
Cluster_12566_Contig1			14.3293	0	0	0	0
Cluster_36869_Contig1			14.3293	0	0	0	0
Cluster_40834_Contig1			11.9411	0	0	0	0
Cluster_27675_Contig1			11.9411	0	0	0	0
Cluster_382780_Contig1			0	0	1.43286	0	9.82044
Cluster_167718_Contig1			0	0	8.59718	0	0
Cluster_64043_Contig1			0	14.9377	0	0	0
Cluster_23966_Contig1			16.7175	0	0	0	0
Cluster_344287_Contig1			0	0	0	11	0
Cluster_414015_Contig1			0	0	0	0	9.82044
Cluster_30086_Contig1			11.9411	0	0	0	0
Cluster_38467_Contig1			11.9411	0	0	0	0
Cluster_20547_Contig1			16.7175	0	0	0	0
Cluster_189656_Contig1			0	0	11.4629	0	0
Cluster_3175_Contig1			16.7175	0	0	0	0
Cluster_67326_Contig1			0	19.9169	0	0	0
Cluster_162982_Contig1			0	0	14.3286	0	0
Cluster_905_Contig1			31.0468	0	0	0	0
Cluster_36160_Contig1			11.9411	0	0	0	0
Cluster_10024_Contig1			19.1057	0	0	0	0
Cluster_190369_Contig1			0	0	17.1944	0	0
Cluster_172276_Contig1			0	4.97922	20.0601	1	3.92818
Cluster_208208_Contig4			0	0	1.43286	24	0
Cluster_167268_Contig1			0	0	10.03	0	0
Cluster_169324_Contig1			0	0	11.4629	0	0
Cluster_172500_Contig1			0	0	15.7615	0	0
Cluster_25796_Contig1			11.9411	0	0	0	0
Cluster_28231_Contig1			14.3293	0	0	0	0
Cluster_34814_Contig1			14.3293	0	0	0	0
Cluster_183990_Contig1			0	0	11.4629	0	0
Cluster_12043_Contig1			23.8822	0	0	0	0
Cluster_135556_Contig1			0	0	8.59718	0	0
Cluster_81973_Contig1			0	19.9169	0	0	0
Cluster_13390_Contig1			14.3293	4.97922	0	0	0
Cluster_197319_Contig1			0	0	21.493	0	0
Cluster_80611_Contig1			0	17.4273	0	0	0
Cluster_196614_Contig1			0	0	8.59718	0	0
Cluster_4658_Contig1			14.3293	0	0	0	0
Cluster_157961_Contig1			0	0	11.4629	0	0
Cluster_147945_Contig1			0	0	11.4629	0	0
Cluster_227950_Contig1			0	0	14.3286	0	0
Cluster_74951_Contig1			0	12.448	0	1	0
Cluster_400866_Contig2			0	2.48961	0	0	11.7845
Cluster_404224_Contig3			16.7175	0	0	2	0
Cluster_162792_Contig1			0	0	17.1944	0	0
Cluster_362716_Contig1			0	0	0	0	9.82044
Cluster_22764_Contig1			33.435	0	0	0	0
Cluster_85631_Contig1			0	12.448	0	0	0
Cluster_9222_Contig1			11.9411	0	0	0	0
Cluster_375444_Contig1			0	0	0	0	13.7486
Cluster_31260_Contig1			19.1057	0	0	0	0
Cluster_156514_Contig1			0	0	17.1944	0	0
Cluster_68849_Contig1			0	12.448	0	0	0
Cluster_34089_Contig1			11.9411	0	0	0	0
Cluster_40873_Contig1			11.9411	0	0	0	0
Cluster_126505_Contig1			11.9411	0	2.86573	0	0
Cluster_163174_Contig1			0	0	15.7615	0	0
Cluster_20523_Contig1			19.1057	0	0	0	0
Cluster_227920_Contig1			0	0	8.59718	0	0
Cluster_290305_Contig1			31.0468	0	0	16	11.7845
Cluster_354249_Contig1			0	14.9377	0	0	7.85636
Cluster_38216_Contig1			14.3293	0	0	0	1.96409
Cluster_128348_Contig1			0	0	11.4629	0	0
Cluster_24741_Contig1			23.8822	4.97922	1.43286	0	0
Cluster_360562_Contig1			0	0	0	0	9.82044
Cluster_11646_Contig1			11.9411	0	0	0	0
Cluster_20105_Contig1			14.3293	0	0	0	0
Cluster_52282_Contig4			11.9411	2.48961	21.493	1	3.92818
Cluster_96718_Contig1			0	12.448	0	0	0
Cluster_156912_Contig1			0	0	10.03	0	0
Cluster_61557_Contig1			0	12.448	1.43286	0	0
Cluster_130307_Contig2			0	14.9377	1.43286	1	0
Cluster_370143_Contig1			0	0	2.86573	0	11.7845
Cluster_79487_Contig1			0	12.448	0	0	0
Cluster_3683_Contig1			16.7175	0	1.43286	0	0
Cluster_61542_Contig1			0	12.448	0	0	0
Cluster_21640_Contig1			11.9411	0	0	0	0
Cluster_54555_Contig1			0	19.9169	0	0	0
Cluster_350170_Contig1			0	0	0	0	9.82044
Cluster_17715_Contig1			14.3293	0	0	0	1.96409
Cluster_317837_Contig1			2.38822	0	8.59718	14	31.4254
Cluster_355903_Contig57			11.9411	0	0	0	0
Cluster_101436_Contig1			2.38822	22.4065	4.29859	2	5.89227
Cluster_28821_Contig1			11.9411	2.48961	0	0	0
Cluster_158292_Contig1			0	0	15.7615	0	1.96409
Cluster_401046_Contig1			83.5876	17.4273	0	0	1.96409
Cluster_64023_Contig1			0	17.4273	0	0	0
Cluster_20791_Contig1			14.3293	0	0	0	0
Cluster_86990_Contig1			0	17.4273	1.43286	1	0
Cluster_29639_Contig1			14.3293	2.48961	0	1	0
Cluster_15182_Contig1			31.0468	0	0	1	0
Cluster_376655_Contig1			42.9879	37.3441	34.3887	119	17.6768
Cluster_382413_Contig1			0	0	0	0	9.82044
Cluster_171555_Contig1			0	0	8.59718	0	0
Cluster_332416_Contig1			33.435	12.448	0	58	0
Cluster_185474_Contig65			0	0	11.4629	0	0
Cluster_24884_Contig1			11.9411	0	0	0	1.96409
Cluster_46290_Contig1			0	14.9377	1.43286	0	0
Cluster_147893_Contig1			0	0	12.8958	0	0
Cluster_8760_Contig1			16.7175	0	2.86573	0	0
Cluster_112918_Contig1			0	0	2.86573	1	13.7486
Cluster_112997_Contig1			0	0	10.03	0	0
Cluster_65730_Contig1			0	12.448	0	0	0
Cluster_48672_Contig27			0	0	0	11	0
Cluster_300191_Contig2			0	14.9377	2.86573	18	1.96409
Cluster_445_Contig1			16.7175	0	0	0	1.96409
Cluster_208018_Contig2			19.1057	4.97922	1.43286	1	5.89227
Cluster_154540_Contig11			0	4.97922	51.5831	11	19.6409
Cluster_42238_Contig398			4.77643	7.46883	40.1202	19	29.4613
Cluster_5557_Contig1			11.9411	2.48961	0	0	0
Cluster_353576_Contig1			0	0	0	0	13.7486
Cluster_1567_Contig1			16.7175	0	0	1	0
Cluster_42238_Contig421			2.38822	7.46883	28.6573	36	19.6409
Cluster_145848_Contig1			0	0	15.7615	0	0
Cluster_355631_Contig1			0	2.48961	0	0	23.5691
Cluster_359860_Contig1			0	0	0	0	9.82044
Cluster_289434_Contig1			0	0	0	11	0
Cluster_29272_Contig1			11.9411	2.48961	0	0	0
Cluster_42238_Contig435			9.55287	9.95844	65.9117	17	62.8508
Cluster_58613_Contig1			0	14.9377	0	0	0
Cluster_146535_Contig1			2.38822	0	10.03	0	0
Cluster_348368_Contig7			4.77643	2.48961	0	21	1.96409
Cluster_62058_Contig1			0	17.4273	0	0	0
Cluster_199099_Contig1			0	0	8.59718	0	0
Cluster_42238_Contig385			4.77643	7.46883	35.8216	28	198.373
Cluster_256401_Contig1			0	0	0	3	15.7127
Cluster_32000_Contig1			19.1057	0	1.43286	2	1.96409
Cluster_363227_Contig1			0	0	0	0	13.7486
Cluster_26581_Contig3			57.3172	84.6467	58.7474	20	5.89227
Cluster_83348_Contig1			0	9.95844	0	1	0
Cluster_2524_Contig1			16.7175	0	0	1	0
Cluster_54434_Contig1			2.38822	9.95844	0	0	0
Cluster_28300_Contig1			4.77643	4.97922	2.86573	23	5.89227
Cluster_406898_Contig6			11.9411	0	0	0	0
Cluster_127596_Contig1			0	2.48961	11.4629	0	0
Cluster_16527_Contig1			33.435	0	5.73145	1	0
Cluster_167246_Contig1			0	0	8.59718	0	0
Cluster_55603_Contig3			0	0	8.59718	0	0
Cluster_44597_Contig7			45.3761	77.1779	28.6573	93	37.3177
Cluster_173340_Contig1			0	0	15.7615	0	0
Cluster_34201_Contig1			11.9411	0	0	0	0
Cluster_42238_Contig535			16.7175	0	2.86573	5	25.5332
Cluster_307995_Contig3			7.16465	2.48961	12.8958	4	29.4613
Cluster_386688_Contig1			0	0	0	0	11.7845
Cluster_21861_Contig1			14.3293	0	0	2	0
Cluster_245454_Contig1			0	0	0	11	0
Cluster_234010_Contig1			0	0	0	11	1.96409
Cluster_18668_Contig1			14.3293	0	0	1	0
Cluster_28811_Contig1			14.3293	0	0	1	0
Cluster_355903_Contig43			0	0	8.59718	0	0
Cluster_253089_Contig1			14.3293	0	0	2	0
Cluster_25163_Contig2			2.38822	0	1.43286	16	3.92818
Cluster_377738_Contig1			0	0	0	0	9.82044
Cluster_185064_Contig4			9.55287	7.46883	0	0	0
Cluster_38844_Contig1			16.7175	0	0	1	0
Cluster_154540_Contig13			0	2.48961	22.9258	17	1.96409
Cluster_296645_Contig1			0	14.9377	1.43286	21	1.96409
Cluster_156804_Contig1			0	2.48961	14.3286	1	0
Cluster_66614_Contig1			2.38822	9.95844	0	0	0
Cluster_43063_Contig11			52.5408	32.3649	30.0901	95	88.384
Cluster_176156_Contig1			0	0	14.3286	1	1.96409
Cluster_370083_Contig1			0	2.48961	0	1	15.7127
Cluster_42238_Contig356			2.38822	0	12.8958	0	1.96409
Cluster_4946_Contig1			14.3293	0	0	1	0
Cluster_205690_Contig17			47.7643	4.97922	5.73145	7	3.92818
Cluster_42238_Contig279			0	0	11.4629	1	0
Cluster_409441_Contig1			0	0	2.86573	1	19.6409
Cluster_42238_Contig458			0	2.48961	22.9258	12	3.92818
Cluster_73084_Contig1			0	2.48961	10.03	0	0
Cluster_350531_Contig1			0	0	0	0	13.7486
Cluster_391910_Contig2			19.1057	4.97922	0	4	0
Cluster_53833_Contig4			23.8822	4.97922	0	6	13.7486
Cluster_8117_Contig3			21.494	22.4065	7.16432	6	0
Cluster_80298_Contig1			2.38822	9.95844	0	0	0
Cluster_167516_Contig1			0	0	8.59718	0	0
Cluster_323661_Contig11			16.7175	0	4.29859	1	0
Cluster_42238_Contig432			4.77643	4.97922	41.553	2	1.96409
Cluster_326162_Contig1			7.16465	42.3234	27.2244	17	47.1381
Cluster_15551_Contig1			21.494	7.46883	2.86573	2	3.92818
Cluster_394137_Contig1			0	0	0	0	9.82044
Cluster_300360_Contig1			11.9411	0	0	2	0
Cluster_53833_Contig1			0	7.46883	0	3	31.4254
Cluster_12913_Contig1			16.7175	0	0	1	0
Cluster_350170_Contig2			0	4.97922	0	0	25.5332
Cluster_42238_Contig58			0	0	0	0	11.7845
Cluster_141866_Contig28			0	14.9377	20.0601	3	0
Cluster_30290_Contig1			19.1057	0	0	0	1.96409
Cluster_267019_Contig2			0	0	0	17	7.85636
Cluster_57473_Contig1			0	2.48961	10.03	0	0
Cluster_64807_Contig2			0	9.95844	12.8958	0	0
Cluster_42238_Contig73			2.38822	9.95844	2.86573	4	23.5691
Cluster_17405_Contig1			14.3293	0	1.43286	0	0
Cluster_52447_Contig1			0	14.9377	0	0	0
Cluster_42238_Contig70			0	0	11.4629	0	3.92818
Cluster_349776_Contig1			4.77643	2.48961	5.73145	19	0
Cluster_14440_Contig1			14.3293	4.97922	0	0	0
Cluster_361906_Contig70			0	22.4065	14.3286	3	1.96409
Cluster_377696_Contig1			2.38822	0	1.43286	0	11.7845
Cluster_151390_Contig4			4.77643	2.48961	0	18	5.89227
Cluster_37380_Contig2			9.55287	17.4273	0	0	25.5332
Cluster_49825_Contig1			0	19.9169	2.86573	1	3.92818
Cluster_185474_Contig109			0	9.95844	24.3587	4	0
Cluster_84402_Contig2			0	2.48961	17.1944	1	1.96409
Cluster_42238_Contig371			0	0	10.03	0	0
Cluster_42238_Contig582			81.1994	7.46883	28.6573	12	17.6768
Cluster_286439_Contig1			0	0	4.29859	19	1.96409
Cluster_258483_Contig1			0	9.95844	0	1	0
Cluster_380869_Contig1			14.3293	14.9377	21.493	16	54.9945
Cluster_416329_Contig2			19.1057	44.813	5.73145	34	23.5691
Cluster_42238_Contig114			33.435	32.3649	117.495	40	94.2763
Cluster_187512_Contig1			0	4.97922	18.6272	5	0
Cluster_381428_Contig1			2.38822	2.48961	0	0	11.7845
Cluster_282392_Contig2			7.16465	0	12.8958	0	0
Cluster_49624_Contig1			0	17.4273	0	0	0
Cluster_42238_Contig15			7.16465	4.97922	10.03	5	72.6713
Cluster_393725_Contig1			9.55287	4.97922	0	0	21.605
Cluster_58789_Contig2			0	2.48961	2.86573	17	5.89227
Cluster_42238_Contig424			7.16465	7.46883	116.062	23	19.6409
Cluster_260229_Contig9			11.9411	32.3649	85.9718	12	27.4972
Cluster_352277_Contig1			2.38822	2.48961	0	0	11.7845
Cluster_42238_Contig486			11.9411	7.46883	118.928	11	5.89227
Cluster_35815_Contig1			0	9.95844	0	0	1.96409
Cluster_42238_Contig43			2.38822	22.4065	0	10	70.7072
Cluster_290153_Contig1			0	2.48961	7.16432	43	9.82044
Cluster_312116_Contig1			38.2115	0	28.6573	13	17.6768
Cluster_152336_Contig1			0	0	8.59718	0	0
Cluster_190441_Contig1			0	0	10.03	0	0
Cluster_116_Contig1			21.494	0	4.29859	0	0
Cluster_235496_Contig1			0	0	0	16	11.7845
Cluster_304197_Contig7			0	9.95844	25.7915	0	1.96409
Cluster_294912_Contig2			0	4.97922	12.8958	0	0
Cluster_43166_Contig1			21.494	12.448	4.29859	0	1.96409
Cluster_350593_Contig1			0	2.48961	0	0	9.82044
Cluster_405303_Contig1			0	0	0	0	9.82044
Cluster_307653_Contig47			150.458	42.3234	85.9718	137	80.5276
Cluster_27509_Contig1			11.9411	4.97922	0	0	0
Cluster_46468_Contig1			2.38822	17.4273	1.43286	3	1.96409
Cluster_364828_Contig1			2.38822	2.48961	4.29859	3	39.2818
Cluster_62900_Contig2			0	0	20.0601	5	0
Cluster_289631_Contig3			11.9411	47.3026	45.8516	91	15.7127
Cluster_366342_Contig1			0	0	0	1	11.7845
Cluster_4140_Contig2			0	9.95844	5.73145	2	19.6409
Cluster_272636_Contig1			4.77643	2.48961	4.29859	22	1.96409
Cluster_371038_Contig1			0	9.95844	0	1	11.7845
Cluster_185474_Contig200			11.9411	19.9169	28.6573	4	5.89227
Cluster_359231_Contig1			19.1057	14.9377	0	2	35.3536
Cluster_376988_Contig1			0	0	0	0	9.82044
Cluster_42238_Contig98			0	0	2.86573	17	1.96409
Cluster_37380_Contig1			0	9.95844	1.43286	0	21.605
Cluster_223071_Contig6			19.1057	0	7.16432	2	0
Cluster_30602_Contig1			11.9411	19.9169	0	2	1.96409
Cluster_28123_Contig1			40.5997	0	1.43286	0	1.96409
Cluster_141866_Contig25			2.38822	27.3857	12.8958	2	1.96409
Cluster_396246_Contig1			0	0	0	0	13.7486
Cluster_348368_Contig5			16.7175	14.9377	1.43286	30	0
Cluster_193332_Contig1			0	0	10.03	1	0
Cluster_27220_Contig12			16.7175	34.8545	0	74	5.89227
Cluster_264123_Contig1			0	2.48961	0	13	0
Cluster_21722_Contig1			66.8701	7.46883	4.29859	2	1.96409
Cluster_185474_Contig56			4.77643	29.8753	45.8516	14	3.92818
Cluster_185474_Contig111			2.38822	7.46883	22.9258	1	0
Cluster_64567_Contig1			0	9.95844	1.43286	0	0
Cluster_398433_Contig1			9.55287	2.48961	2.86573	6	29.4613
Cluster_141866_Contig16			9.55287	84.6467	84.539	7	5.89227
Cluster_141866_Contig7			0	14.9377	14.3286	1	0
Cluster_301013_Contig2			31.0468	9.95844	2.86573	13	0
Cluster_369085_Contig8			7.16465	2.48961	8.59718	8	31.4254
Cluster_232201_Contig1			31.0468	7.46883	8.59718	10	1.96409
Cluster_345826_Contig1			11.9411	17.4273	8.59718	29	1.96409
Cluster_82652_Contig1			0	14.9377	1.43286	1	1.96409
Cluster_388937_Contig1			0	9.95844	1.43286	5	27.4972
Cluster_185474_Contig155			0	4.97922	12.8958	1	0
Cluster_320209_Contig1			33.435	0	4.29859	5	7.85636
Cluster_378606_Contig2			19.1057	2.48961	2.86573	1	17.6768
Cluster_260229_Contig12			4.77643	39.8337	44.4188	25	9.82044
Cluster_181812_Contig1			7.16465	4.97922	1.43286	2	19.6409
Cluster_263770_Contig1			0	17.4273	2.86573	20	1.96409
Cluster_368103_Contig1			7.16465	12.448	0	0	29.4613
Cluster_42238_Contig181			23.8822	7.46883	15.7615	8	39.2818
Cluster_141866_Contig10			11.9411	79.6675	117.495	8	3.92818
Cluster_141866_Contig13			0	34.8545	34.3887	3	3.92818
Cluster_185474_Contig121			2.38822	9.95844	21.493	4	1.96409
Cluster_141866_Contig11			7.16465	14.9377	30.0901	0	0
Cluster_379676_Contig1			16.7175	12.448	0	1	21.605
Cluster_294912_Contig4			0	0	12.8958	0	0
Cluster_337344_Contig1			0	7.46883	1.43286	16	0
Cluster_409082_Contig1			0	2.48961	0	2	23.5691
Cluster_408397_Contig1			2.38822	4.97922	0	2	70.7072
Cluster_62346_Contig1			2.38822	12.448	0	0	0
Cluster_304197_Contig1			2.38822	17.4273	35.8216	2	3.92818
Cluster_264688_Contig1			64.4819	37.3441	1.43286	21	17.6768
Cluster_43125_Contig1			2.38822	4.97922	0	0	17.6768
Cluster_409055_Contig1			9.55287	2.48961	1.43286	3	21.605
Cluster_185474_Contig94			0	17.4273	15.7615	4	0
Cluster_185474_Contig126			35.8233	27.3857	97.4347	43	9.82044
Cluster_150409_Contig2			9.55287	14.9377	22.9258	58	51.0663
Cluster_146770_Contig2			2.38822	22.4065	2.86573	4	0
Cluster_284543_Contig2			4.77643	2.48961	5.73145	25	1.96409
Cluster_332416_Contig3			9.55287	22.4065	8.59718	45	0
Cluster_273806_Contig1			0	22.4065	10.03	3	0
Cluster_97440_Contig1			2.38822	2.48961	17.1944	1	1.96409
Cluster_156949_Contig1			9.55287	12.448	4.29859	28	5.89227
Cluster_141866_Contig1			0	12.448	12.8958	0	0
Cluster_286653_Contig1			52.5408	12.448	18.6272	21	15.7127
Cluster_185474_Contig120			7.16465	32.3649	57.3145	8	13.7486
Cluster_323661_Contig53			2.38822	2.48961	22.9258	8	0
Cluster_185474_Contig192			19.1057	59.7506	50.1502	28	9.82044
Cluster_100197_Contig1			19.1057	4.97922	21.493	1	3.92818
Cluster_369085_Contig11			21.494	17.4273	27.2244	14	58.9227
Cluster_361906_Contig34			2.38822	12.448	45.8516	15	3.92818
Cluster_295993_Contig1			2.38822	2.48961	1.43286	40	21.605
Cluster_219267_Contig1			14.3293	19.9169	44.4188	2	3.92818
Cluster_53833_Contig3			64.4819	27.3857	0	59	66.779
Cluster_111896_Contig1			23.8822	14.9377	27.2244	46	3.92818
Cluster_304197_Contig6			14.3293	102.074	90.2704	10	13.7486
Cluster_375863_Contig1			9.55287	17.4273	12.8958	14	96.2404
Cluster_127441_Contig1			0	12.448	22.9258	1	5.89227
Cluster_301013_Contig1			14.3293	22.4065	1.43286	26	5.89227
Cluster_377324_Contig1			2.38822	4.97922	22.9258	2	5.89227
Cluster_113418_Contig2			2.38822	19.9169	27.2244	2	3.92818
Cluster_154450_Contig10			14.3293	37.3441	45.8516	7	11.7845
Cluster_288690_Contig1			93.1405	191.7	385.44	168	119.809
Cluster_107790_Contig2			9.55287	29.8753	35.8216	9	5.89227
Cluster_151026_Contig5			50.1526	79.6675	67.3446	27	58.9227
