# Supplementary material for: Microarray and cDNA sequence analysis of transcription during nerve-dependent limb regeneration
Source: BMC Biol. 2009 Jan 13;7:1. doi: 10.1186/1741-7007-7-1 (PMC2630914; doi:10.1186/1741-7007-7-1)
Supplement: Additional file 6 — 104 genes that were represented on both platforms and found to be differentially expressed according to both microarry and 454 sequencing. The data show the normalized counts for genes identified using 454 sequencing and fold changes for genes identified using microarray analysis. Gene functions were hand-annotated using GO terminology, NCBI Entrez Gene descriptions, and Pubmed searches. [file 1741-7007-7-1-S6.xls]

## Sheet: Sheet1
Additional file 6. 104 significantly changed genes on both platforms
Cluster ID	Probe	Best hit	Gene	NR5 454	DL5 454	NR14 454	DL14 454	C 454	NR5 MA	DL5 MA	NR14 MA	DL14 MA	Gene function	Gene name
Cluster_269904_Contig1	SRV_02945_at	NP_006466	POSTN	138.517	94.6051	127.525	60	153.199	-1.21865	-1.34081	-1.00823	-1.60621	cell adhesion	PERIOSTIN
Cluster_214667_Contig1	SRV_05605_a_at	NP_872590	PCNA	19.1057	32.3649	45.8516	3	15.7127	-1.1305	-1.45784	1.16525	-1.92299	cell cycle	PROLIFERATING CELL NUCLEAR ANTIGEN
Cluster_62787_Contig2	SRV_01354_a_at	NP_002257	KPNA2	7.16465	24.8961	41.553	7	31.4254	1.4725	1.24072	1.47121	-1.45892	cell cycle	KARYOPHERIN ALPHA 2
Cluster_41127_Contig1	SRV_02629_at	NP_005663	PSCA	11.9411	2.48961	32.9559	5	3.92818	1.00177	-1.70062	2.04337	1.44193	cell growth	PROSTATE STEM CELL ANTIGEN
Cluster_16740_Contig1	SRV_01744_at	NP_003119	RPL23AP13	66.8701	0	0	0	1.96409	-1.77749	-2.17342	-3.04605	-2.26856	cytoskeleton	SPECTRIN
Cluster_42238_Contig5	SRV_00344_at	NP_000415	KRT4	384.503	201.658	240.721	139	56.9586	1.77433	1.70059	1.6515	1.39096	cytoskeleton	KERATIN 4
Cluster_13859_Contig2	SRV_00336_a_at	NP_000413	KRT17	119.411	52.2818	27.2244	22	7.85636	2.94424	2.63163	2.02613	1.51584	cytoskeleton	KERATIN 17
Cluster_374087_Contig1	SRV_00363_x_at	NP_000467	AK1	11.9411	19.9169	1.43286	0	68.7431	-2.70381	-2.71505	-8.52044	-7.15992	DNA metabolism	ADENYLATE KINASE 1
Cluster_41363_Contig1	SRV_05158_a_at	NP_542197	COL11A1	9.55287	9.95844	4.29859	21	60.8868	-1.91511	-1.36679	-2.06197	-1.55202	ECM component	COLLAGEN, TYPE XI, ALPHA 1
NP_476507.2	SRV_05103_a_at	NP_476507	COL6A3	50.1526	19.9169	22.9258	33	70.7072	-1.34697	-1.58913	-1.32049	-1.41821	ECM component	COLLAGEN, TYPE VI, ALPHA 3
Cluster_38397_Contig2	SRV_01254_a_at	NP_001928	DPT	45.3761	77.1779	28.6573	16	86.4199	-1.36368	-1.5669	-2.79462	-2.44051	ECM component	DERMATOPONTIN
Cluster_257376_Contig1	SRV_01213_a_at	NP_001844	COL9A3	9.55287	19.9169	0	15	100.169	-3.97507	-1.1068	-7.13608	-3.33547	ECM component	COLLAGEN, TYPE IX, ALPHA 3
Cluster_42238_Contig109	SRV_01205_at	NP_001835	COL2A1	102.693	87.1363	5.73145	47	544.053	-3.33333	-1.21694	-6.71432	-4.0612	ECM component	COLLAGEN, TYPE II, ALPHA 1
Cluster_42238_Contig1	D_at	NP_000079	COL1A1	1356.51	796.675	454.218	812	1553.59	1.27444	1.18748	-1.23036	-1.09723	ECM component	COLLAGEN, TYPE I, ALPHA 1
Cluster_78207_Contig1	SRV_01423_a_at	O13065	aMMP1	16.7175	49.7922	0	16	0	26.6503	37.9149	2.9375	11.4055	ECM remodelling	MATRIX METALLOPEPTIDASE 1 (INTERSTITIAL COLLAGENASE)
NP_004985.2	SRV_02399_a_at	NP_004985	MMP9	90.7522	161.825	11.4629	92	3.92818	15.2153	23.0469	3.51494	15.6863	ECM remodelling	MATRIX METALLOPEPTIDASE 9
Cluster_102058_Contig2	SRV_01849_at	NP_003352	UMOD	35.8233	17.4273	57.3145	12	33.3895	1.12974	-1.66857	2.34793	1.52692	epithelial development	UROMODULIN
Cluster_312041_Contig4	SRV_07086_at	NP_001012333	MDK	38.2115	34.8545	103.166	205	3.92818	2.93529	3.43205	5.68022	9.14325	growth factor	MIDKINE (NEURITE GROWTH-PROMOTING FACTOR 2)
Cluster_38850_Contig1	SRV_01559_a_at	NP_002769	PSAP	35.8233	89.6259	38.6873	62	27.4972	1.42131	1.58022	1.30517	1.61116	lipid metabolism	PROSAPOSIN
Cluster_1133_Contig3	SRV_01135_a_at	NP_001685	ATP6V0C	140.905	181.741	91.7033	133	72.6713	1.49482	1.61694	1.20466	1.48484	lysosome	ATPASE, H+ TRANSPORTING, LYSOSOMAL 16KDA, V0 SUBUNIT C
NP_001684.2	SRV_01134_at	NP_001684	ATP6V1B2	0	17.4273	2.86573	1	0	1.83161	2.24051	1.27683	1.95807	lysosome	ATPASE, H+ TRANSPORTING, LYSOSOMAL 56/58KDA, V1 SUBUNIT B2
Cluster_370568_Contig1	SRV_03723_at	XP_943583	DHRS7C	2.38822	4.97922	0	2	37.3177	-3.93819	-4.47227	-31.8124	-20.3967	metabolism	DEHYDROGENASE/REDUCTASE (SDR FAMILY) MEMBER 7C
Cluster_399721_Contig1	SRV_00461_a_at	NP_000661	ADH4	2.38822	12.448	0	1	13.7486	-2.00011	-2.19489	-5.7643	-2.22289	metabolism	ALCOHOL DEHYDROGENASE 4 (CLASS II), PI POLYPEPTIDE
Cluster_224135_Contig1	SRV_00312_a_at	NP_000356	TPI1	9.55287	22.4065	10.03	8	39.2818	-1.26481	-1.21182	-1.48857	-1.5833	metabolism/glycolysis	TRIOSEPHOSPHATE ISOMERASE 1
Cluster_36533_Contig2	SRV_02867_a_at	NP_006285	UQCRB	14.3293	7.46883	2.86573	9	29.4613	-1.41171	-1.4254	-1.54787	-1.69067	mitochondria/oxidative phosph.	UBIQUINOL-CYTOCHROME C REDUCTASE BINDING PROTEIN
Cluster_36352_Contig1	SRV_02403_at	NP_004991	NDUFA5	14.3293	27.3857	10.03	10	41.2459	-1.54303	-1.54503	-1.65534	-1.64778	mitochondria/oxidative phosph.	NADH DEHYDROGENASE (UBIQUINONE) 1 ALPHA SUBCOMPLEX, 5, 13KDA
Cluster_374946_Contig1	SRV_02252_at	NP_004539	NDUFB10	9.55287	27.3857	8.59718	12	37.3177	-1.24276	-1.32038	-1.25555	-1.54365	mitochondria/oxidative phosph.	NADH DEHYDROGENASE (UBIQUINONE) 1 BETA SUBCOMPLEX, 10, 22KDA
Cluster_252198_Contig2	SRV_02161_a_at	NP_958434	CNN2	11.9411	29.8753	10.03	9	0	2.07359	1.50972	1.03004	1.13679	muscle	CALPONIN 2
Cluster_275824_Contig1	A_s_at	NP_908930	ALDOA	88.364	131.949	30.0901	45	298.542	-1.03769	1.02526	-2.01162	-1.49795	muscle	ALDOLASE A, FRUCTOSE-BISPHOSPHATE
Cluster_400866_Contig1	SRV_05475_at	NP_775293	ATP2A1	0	0	0	2	29.4613	-3.38301	-3.54804	-34.2378	-14.301	muscle	ATPASE, CA++ TRANSPORTING, CARDIAC MUSCLE, FAST TWITCH 1
Cluster_380415_Contig1	SRV_05190_a_at	NP_597681	TTN	2.38822	7.46883	0	0	41.2459	-2.23037	-2.86765	-15.6399	-4.3613	muscle	TITIN
NP_067068.1	SRV_04542_a_at	NP_067068	MYOZ1	2.38822	4.97922	0	0	15.7127	-2.35184	-2.40873	-27.2715	-16.3385	muscle	MYOZENIN 1
Cluster_361129_Contig1	SRV_04029_at	NP_060003	MYH4	16.7175	9.95844	0	3	168.912	-2.97185	-2.76896	-52.2568	-15.9211	muscle	MYOSIN, HEAVY POLYPEPTIDE 4, SKELETAL MUSCLE
Cluster_361764_Contig1	SRV_03512_at	NP_055147	SMPX	4.77643	9.95844	0	0	27.4972	-3.68431	-4.29545	-36.3176	-15.7468	muscle	SMALL MUSCLE PROTEIN, X-LINKED
Cluster_391194_Contig1	SRV_03368_at	NP_037424	MYLPF	7.16465	17.4273	0	4	49.1022	-1.40638	-1.46492	-12.2753	-5.01059	muscle	FAST SKELETAL MYOSIN LIGHT CHAIN 2
NP_006054.2	SRV_02781_a_at	NP_006054	KBTBD10	7.16465	2.48961	0	1	15.7127	-2.42618	-2.78525	-15.9403	-6.21679	muscle	KELCH REPEAT AND BTB (POZ) DOMAIN CONTAINING 10
Cluster_86374_Contig1	SRV_02466_a_at	NP_005150	ACTC	0	0	0	0	13.7486	-2.0435	-2.03361	-27.51	-15.042	muscle	ACTIN, ALPHA, CARDIAC MUSCLE
Cluster_358800_Contig1	SRV_02243_at	NP_004524	MYBPC2	9.55287	7.46883	0	0	31.4254	-3.06101	-2.98355	-30.5125	-17.1142	muscle	MYOSIN BINDING PROTEIN C, FAST TYPE
Cluster_396232_Contig1	SRV_02242_at	NP_004524	MYBPC2	2.38822	0	0	0	27.4972	-2.59294	-2.52087	-28.0924	-16.0221	muscle	MYOSIN BINDING PROTEIN C, FAST TYPE
Cluster_380079_Contig1	SRV_00853_at	NP_003467	CSRP3	0	0	0	0	9.82044	-3.78823	-6.35377	-14.8249	-8.46556	muscle	CYSTEINE AND GLYCINE-RICH PROTEIN 3 (CARDIAC LIM PROTEIN)
Cluster_378301_Contig1	SRV_01801_a_at	NP_003273	TNNI2	11.9411	2.48961	0	0	104.097	-1.90073	-1.89368	-29.3895	-15.1668	muscle	TROPONIN I TYPE 2 (SKELETAL, FAST)
Cluster_373883_Contig1	SRV_01622_at	NP_002845	PVALB	14.3293	24.8961	0	1	54.9945	-2.25467	-2.08022	-56.4895	-18.7815	muscle	PARVALBUMIN
Cluster_8117_Contig1	SRV_01624_a_at	NP_002845	PVALB	71.6465	102.074	2.86573	2	567.622	-1.36989	-1.33017	-13.7643	-6.35086	muscle	PARVALBUMIN
Cluster_92283_Contig1	SRV_01519_a_at	NP_002645	PKM2	145.681	266.388	93.1361	59	190.517	1.07334	1.2034	-1.41788	-1.32143	muscle	PYRUVATE KINASE, MUSCLE
Cluster_397120_Contig1	SRV_01443_at	NP_002461	MYH3	9.55287	2.48961	0	2	64.8149	-3.68169	-4.11828	-29.5171	-7.49436	muscle	MYOSIN, HEAVY POLYPEPTIDE 3, SKELETAL MUSCLE, EMBRYONIC
Cluster_379811_Contig1	SRV_04028_a_at	NP_002461	MYH3	2.38822	9.95844	0	0	80.5276	-3.19976	-2.71229	-124.778	-33.0525	muscle	MYOSIN, HEAVY POLYPEPTIDE 3, SKELETAL MUSCLE, EMBRYONIC
Cluster_396601_Contig1	SRV_05089_a_at	NP_001967	ENO1	2.38822	2.48961	5.73145	10	64.8149	-1.99665	-2.05447	-4.42209	-3.07718	muscle	ENOLASE 1, (ALPHA)
Cluster_373840_Contig3	SRV_01198_at	NP_001815	CKM	35.8233	67.2194	1.43286	8	306.398	-1.92385	-2.17282	-17.2627	-8.04379	muscle	CREATINE KINASE, MUSCLE
Cluster_407396_Contig1	SRV_01045_a_at	NP_001604	ACTA2	7.16465	14.9377	4.29859	5	31.4254	-1.8544	-1.96768	-2.34801	-3.44902	muscle	ACTIN, ALPHA 2, SMOOTH MUSCLE, AORTA
Cluster_307653_Contig6	SRV_02465_x_at	NP_001604	ACTA2	9.55287	14.9377	0	6	29.4613	-4.08127	-5.74483	-27.788	-5.97757	muscle	ACTIN, ALPHA 2, SMOOTH MUSCLE, AORTA
Cluster_376829_Contig3	SRV_03042_x_at	NP_001036246	TNNT3	0	12.448	0	0	17.6768	-2.51495	-2.72095	-33.5762	-16.3002	muscle
Cluster_334397_Contig5	SRV_00316_s_at	NP_001018005	TPM1	16.7175	19.9169	2.86573	6	178.732	-2.29061	-2.26445	-13.4113	-7.72574	muscle	TROPOMYOSIN 1 (ALPHA)
Cluster_362981_Contig1	SRV_00351_a_at	NP_000423	MYL2	21.494	37.3441	4.29859	12	225.87	-3.58382	-4.43585	-33.3392	-7.22533	muscle	MYOSIN, LIGHT POLYPEPTIDE 2, REGULATORY, CARDIAC, SLOW
Cluster_354028_Contig1	SRV_00352_at	NP_000423	MYL2	11.9411	2.48961	1.43286	8	53.0304	-3.3647	-5.31059	-20.2837	-5.13583	muscle	MYOSIN, LIGHT POLYPEPTIDE 2, REGULATORY, CARDIAC, SLOW
Cluster_412038_Contig1	SRV_00270_at	NP_000248	MYH7	2.38822	19.9169	1.43286	3	72.6713	-2.66245	-2.68345	-22.2899	-9.05022	muscle	MYOSIN, HEAVY POLYPEPTIDE 7, CARDIAC MUSCLE, BETA
Cluster_400969_Contig1	SRV_00953_a_at	NP_001440	FHL1	2.38822	2.48961	0	3	53.0304	-7.75473	-8.94052	-18.2983	-9.37442	muscle development	FOUR AND A HALF LIM DOMAINS 1
Cluster_376826_Contig2	SRV_00186_a_at	NP_005321	HBE1	38.2115	44.813	2.86573	24	82.4917	-1.60107	-1.52859	-2.39455	-2.34224	oxygen transport	HEMOGLOBIN, EPSILON 1
Cluster_302299_Contig61	SRV_00428_a_at	NP_000550	HBG2	107.47	94.6051	30.0901	93	255.332	-1.5008	-1.45019	-1.84734	-1.61589	oxygen transport	HEMOGLOBIN, GAMMA A
Cluster_185719_Contig1	SRV_00424_x_at	NP_000549	HBA1	76.4229	74.6883	21.493	21	139.45	-1.64871	-1.57014	-2.68234	-2.70824	oxygen transport	HEMOGLOBIN, ALPHA 1
Cluster_416389_Contig1	SRV_04367_a_at	NP_064455	IGLL1	2.38822	22.4065	18.6272	50	23.5691	-2.05228	-1.16139	-1.19213	2.28639	response to stress	IMMUNOGLOBULIN LAMBDA-LIKE POLYPEPTIDE 1
Cluster_14502_Contig1	SRV_03221_a_at	NP_060049	DMBT1	7.16465	14.9377	0	1	0	1.806	2.49964	-1.17529	1.26179	response to stress	DELETED IN MALIGNANT BRAIN TUMORS 1
Cluster_228540_Contig1	SRV_03430_a_at	NP_054775	HIGD1A	21.494	22.4065	35.8216	4	21.605	1.11524	-1.12532	1.2008	-1.28615	response to stress	HIG1 DOMAIN FAMILY, MEMBER 1A
Cluster_29168_Contig1	SRV_02724_at	NP_005902	MAT2A	19.1057	14.9377	38.6873	10	11.7845	2.60341	1.59876	1.78106	-1.08635	response to stress	METHIONINE ADENOSYLTRANSFERASE II, ALPHA
Cluster_265672_Contig18	SRV_01294_at	NP_002023	FTH1	7.16465	44.813	31.523	103	9.82044	1.38331	1.66966	1.4472	2.00989	response to stress	FERRITIN, HEAVY POLYPEPTIDE 1
Cluster_34771_Contig1	SRV_05336_a_at	NP_001903	CTSL	50.1526	114.522	25.7915	57	33.3895	1.44192	1.74618	1.2848	1.68868	response to stress	CATHEPSIN L
Cluster_153189_Contig7	SRV_00326_a_at	NP_000387	CTSK	57.3172	126.97	27.2244	104	5.89227	3.19246	3.77604	2.843	6.47388	response to stress	CATHEPSIN K (PYCNODYSOSTOSIS)
Cluster_266141_Contig1	SRV_00130_a_at	NP_000032	APOE	14.3293	67.2194	38.6873	69	15.7127	1.90185	2.49244	2.35662	4.28211	response to stress	APOLIPOPROTEIN E
Cluster_241411_Contig1	SRV_04387_at	NP_996846	RARRES1	40.5997	22.4065	4.29859	8	1.96409	2.90081	3.15727	1.1166	2.31284	retinoic acid signaling	RETINOIC ACID RECEPTOR RESPONDER (TAZAROTENE INDUCED) 1
Cluster_10953_Contig8	SRV_05752_at	NP_055405	ERVWE1	4.77643	14.9377	0	1	0	1.57173	1.83577	1.46465	1.73549	retroviral component	ENDOGENOUS RETROVIRAL FAMILY W, ENV(C7), MEMBER 1 (SYNCYTIN)
Cluster_373864_Contig1	SRV_01482_at	NP_002558	PEBP1	0	2.48961	11.4629	0	19.6409	-1.6396	-1.86217	-1.38522	-1.68558	signal transduction	PHOSPHATIDYLETHANOLAMINE BINDING PROTEIN 1
Cluster_37503_Contig1	SRV_04446_at	NP_065728	HSCARG	47.7643	27.3857	50.1502	16	92.3122	-1.9285	-1.87656	-1.01773	-1.05396	transcriptional regulation	HSCARG PROTEIN
Cluster_350755_Contig1	SRV_09502_s_at	XP_429510		0	4.97922	1.43286	0	19.6409	-4.99432	-1.65408	-11.1623	-12.0297	unknown
Cluster_153963_Contig1	SRV_04811_a_at	NP_112182	ANP32E	66.8701	32.3649	57.3145	12	35.3536	1.22507	1.00657	1.3461	-1.65094	unknown	ACIDIC (LEUCINE-RICH) NUCLEAR PHOSPHOPROTEIN 32 FAMILY, MEMBER E
Cluster_275483_Contig1	SRV_04736_at	NP_079105	FLJ22662	7.16465	27.3857	2.86573	13	0	9.95742	12.0174	2.64385	8.66502	unknown	HYPOTHETICAL PROTEIN FLJ22662
Cluster_407941_Contig1	SRV_07368_at	NP_001082462	RDD2	4.77643	12.448	31.523	6	7.85636	-1.37331	-1.44407	1.06273	1.05406	unknown	No hit
Cluster_348368_Contig1	SRV_01558_at	NP_001035931	PSAP	0	9.95844	2.86573	46	0	1.54569	1.76055	-1.01525	2.71228	unknown	No hit
Cluster_150107_Contig1	SRV_09591_at	XP_688980		11.9411	79.6675	73.0761	99	31.4254	-1.01817	1.59959	1.3255	1.86227		No hit
Cluster_352851_Contig1	SRV_10228_at	XP_429212		26.2704	14.9377	8.59718	7	45.174	-1.38987	-1.50596	-1.68054	-1.85609		No hit
Cluster_227434_Contig1	SRV_05867_a_at	XP_001368176		21.494	22.4065	74.5089	10	0	7.475	5.18507	6.04441	2.39874		No hit
Cluster_348065_Contig1	SRV_07610_at	XP_001341549		7.16465	2.48961	4.29859	49	1.96409	1.57146	2.33918	3.152	8.07091		No hit
Cluster_316971_Contig1	SRV_05758_a_at	XP_001032558		133.74	64.7298	70.2103	119	51.0663	2.60525	2.38266	1.26734	1.1601		No hit
Cluster_135827_Contig1	SRV_06278_at	CAG12046		19.1057	19.9169	11.4629	54	35.3536	-1.54477	-1.35184	-1.0223	1.30804		No hit
Cluster_361227_Contig1	SRV_06471_at	AAZ06327		0	0	0	0	9.82044	-3.30663	-3.26834	-8.4179	-13.3925
Cluster_271953_Contig5	SRV_10328_at			93.1405	102.074	107.465	402	7.85636	3.11882	3.55021	5.97519	9.29819		No hit
Cluster_495_Contig2	SRV_06713_at			40.5997	7.46883	12.8958	6	3.92818	9.81811	8.67645	9.05476	6.39881		No hit
Cluster_272454_Contig1	SRV_10060_at			2.38822	17.4273	1.43286	3	0	7.12805	7.77299	2.82134	4.90043		No hit
Cluster_26581_Contig8	SRV_05745_at			88.364	109.543	126.092	75	35.3536	2.42986	1.85722	3.21725	-1.36204		No hit
Cluster_243753_Contig1	SRV_07632_at			0	2.48961	0	12	1.96409	1.34064	1.54202	-1.03279	2.5678		No hit
Cluster_403609_Contig1	SRV_08044_at			4.77643	12.448	1.43286	0	19.6409	-2.71553	-2.58687	-33.8711	-23.6644		No hit
Cluster_380282_Contig1	SRV_07494_a_at			0	0	0	0	9.82044	-1.58558	-1.98072	-7.40551	-2.50935		No hit
Cluster_356541_Contig1	SRV_07408_at			0	0	0	0	15.7127	-2.70429	-2.76453	-59.264	-30.6884		No hit
Cluster_187_Contig1	SRV_06652_a_at			23.8822	9.95844	1.43286	0	1.96409	-1.36712	-1.59332	-1.69432	-1.79568		No hit
Cluster_365773_Contig1	SRV_08144_at			2.38822	0	1.43286	2	17.6768	-2.06963	-2.24521	-3.01936	-3.05159		No hit
Cluster_266141_Contig5	SRV_10498_at			45.3761	59.7506	44.4188	178	1.96409	1.64553	1.91923	1.90073	2.58978		No hit
Cluster_43652_Contig2	SRV_07075_at			45.3761	29.8753	20.0601	28	3.92818	6.05984	5.16855	5.95974	4.52619		No hit
Cluster_366649_Contig1	SRV_09490_at			0	2.48961	0	1	15.7127	-10.6252	-10.2863	-30.0989	-19.767		No hit
Cluster_199740_Contig2	SRV_10359_at			31.0468	14.9377	0	6	23.5691	-1.40577	-1.56526	-3.10794	-1.19108		No hit
Cluster_218154_Contig2	SRV_07245_at			2.38822	12.448	28.6573	14	1.96409	-1.10926	-1.24644	1.31476	1.25544		No hit
Cluster_62274_Contig1	SRV_10107_at			0	0	1.43286	16	0	9.06106	11.2298	4.8902	11.7817		No hit
Cluster_375822_Contig1	SRV_07989_at			2.38822	0	4.29859	0	15.7127	-2.20088	-6.20172	-5.96553	-6.53037		No hit
Cluster_418138_Contig1	SRV_07119_s_at			14.3293	0	0	0	0	1.50878	1.26332	1.6212	-1.00158		No hit
Cluster_86361_Contig1	SRV_10321_at			21.494	7.46883	0	1	3.92818	2.88076	3.49007	1.43014	2.6055		No hit
Cluster_380611_Contig2	SRV_10315_a_at			2.38822	14.9377	1.43286	9	29.4613	-1.48283	-1.49215	-1.35882	-1.50065		No hit
Cluster_128533_Contig1	SRV_10169_at			14.3293	0	1.43286	0	0	-1.2883	-1.66084	-1.08177	-1.08656		No hit
