# Supplementary material for: Microarray and cDNA sequence analysis of transcription during nerve-dependent limb regeneration
Source: BMC Biol. 2009 Jan 13;7:1. doi: 10.1186/1741-7007-7-1 (PMC2630914; doi:10.1186/1741-7007-7-1)
Supplement: Additional file 7 — Lowly-expressed develeopmental genes from D14 limbs. Important developmental genes that yielded weak, but significant hybridization signals between NR14 and DL14 limbs. [file 1741-7007-7-1-S7.xls]

## Sheet: Sheet1
Additional file 7. Lowly-abundant genes expressed in the blastema
Probe ID	Gene	NR14/C	NR14/DL14	NR14vsDL14 students t-test P value
SRV_00099_at	FGF8	3.36385	3.46552	0.00517435
SRV_00025_at	FGF10	2.32129	1.79247	0.00308029
SRV_00107_at	HOXD10	3.52183	2.76664	0.00142992
SRV_00102_at	HOXA13	2.26067	2.5683	0.00655922
SRV_00091_at	HOXA11	1.99949	1.70692	0.0235117
SRV_00011_at	MSX1	2.31	2.19	0.0068
